# Supplementary material for: Multi-locus genome-wide association studies reveal the genetic architecture of Fusarium head blight resistance in durum wheat
Source: Front Plant Sci. 2023 Oct 12;14:1182548. doi: 10.3389/fpls.2023.1182548 (PMC10601657; doi:10.3389/fpls.2023.1182548)
Supplement: Supplementary file 2 [file Table_1.xlsx]

## Sheet: Pedigree and other information
Table S1. Germplasm with pedigree, sub-population, Fhb1 genotyping by Fhb1-TaHRC KASP marker and segregation of QFhb-3B.1(QTL identified in the Fhb1 interval) and category of lines in the panel.
ID	Pedigree	Source	Sub-population	FHB resistant source	KASP marker for Fhb1 (Fhb1-TaHRC)	Segregation at TA004185-0427 (QFhb-3B.1)	KASP marker for Rht-B1b	Category
Blackbird	Landrace (T. carthlicum)	CDC	5	NA	NA	A	0	Landrace
Capdur	AGATHE//VALDUR/LEEDS	IFA	5	NA	0	NA	1	Cultivar
DN104_1324ABC	Severo/Floradur	SZD	5	NA	0	A	1	breeding line
DN1089	D07643/Floradur	SZD	5	NA	0	A	1	breeding line
DN109_1382AC	Anvergur/Floradur	SZD	5	NA	0	A	1	breeding line
DN113_1390AB	Nicodur/Miradoux	SZD	5	NA	0	A	1	breeding line
DN125_1459ABC	DF084-4774/Stelladur	SZD	5	NA	0	A	1	breeding line
DN136_1426AB	TRI680/Rosadur//Nicodur///41IDYN-726	SZD	5	NA	0	A	1	breeding line
DN901_1363BD	Anvergur/Floradur or Stelladur/Miradoux	SZD	5	NA	NA	A	1	breeding line
DN905_1434AB	06D2089 or Duromax / Stelladur	SZD	5	NA	0	A	1	breeding line
Durofo	NA	SZD	5	NA	0	A	1	Cultivar
Flora_111_5	T.dicoccum-161/Floradur*2	IFA	5	T.dicoccum	NA	A		Experimental line
Flora_122_2	T.dicoccum-161/Floradur*2	IFA	5	T.dicoccum	0	A		Experimental line
Flora_32_9	T.dicoccum-161/Floradur*2	IFA	5	T.dicoccum	0	A		Experimental line
Flora_6_11	T.dicoccum-161/Floradur*2	IFA	5	T.dicoccum	0	A		Experimental line
Heli_31_1	T.dicoccum-161/Helidur*2	IFA	5	T.dicoccum	0	A		Experimental line
Heli_52_1	T.dicoccum-161/Helidur*2	IFA	5	T.dicoccum	0	B		Experimental line
Heli_64_7	T.dicoccum-161/Helidur*2	IFA	5	T.dicoccum	0	B		Experimental line
Heli_9	T.dicoccum-161/Helidur*2	IFA	5	T.dicoccum	0	B		Experimental line
Heli_94_9	T.dicoccum-161/Helidur*2	IFA	5	T.dicoccum	0	A		Experimental line
I17_122_1	Helidur/T.dicoccoides_Mt.Hermon#22/Helidur	IFA	5	T.dicoccoides	NA	A		Experimental line
I19_28_1	Helidur/T.dicoccoides_Mt.Gerizim#36/Helidur	IFA	5	T.dicoccoides	0	A		Experimental line
I19_65	Helidur/T.dicoccoides_Mt.Gerizim#36/Helidur	IFA	5	T.dicoccoides	0	A		Experimental line
I19_9	Helidur/T.dicoccoides_Mt.Gerizim#36/Helidur	IFA	5	T.dicoccoides	0	A		Experimental line
Kronos	(S)Male_Sterile_Facilitated_Recurrent_Selection_Population-APB-MSFRS-Pop	CDC	5	NA	NA	A	1	Cultivar
Langdon	UMA,TR.DR/STEWART,TR.DR//CARLETON	CDC	5	NA	NA	A	0	Cultivar
Levante	G80/Piceno//Ionio	IFA	5	NA	0	NA	1	Cultivar
Pescadou	NA	IFA	5	NA	1	A		Cultivar
R11_11_1	Heli94/Karur//SZD1029K/DBC-480-1	IFA	5	T.dicoccum + Fhb1?	1	B		breeding line
R14_18_1	SZD1029K/I19-94-1//DBC-480-1/Karur	IFA	5	T.dicoccoides + Fhb1?	1	B		breeding line
R2_1_1	Heli94/Karur//SZD1029K/DBC-480-1	IFA	5	T.dicoccum + Fhb1?	0	A		breeding line
R2_42_3	Heli94/Karur//SZD1029K/DBC-480-1	IFA	5	T.dicoccum + Fhb1?	1	B		breeding line
R2_44_2	Heli94/Karur//SZD1029K/DBC-480-1	IFA	5	NA	0	NA		breeding line
R3_7_3	Karur/I19-94-1//DBC-480-1/SZD1029K	IFA	5	T.dicoccoides + Fhb1?	1	B		breeding line
R7_1_1	I19-94-1/Durobonus//SZD1029K/Heli94	IFA	5	T.dicoccoides + T. dicoccum	0	A		breeding line
R7_11_2	I19-94-1/Durobonus//SZD1029K/Heli94	IFA	5	T.dicoccoides + T. dicoccum	0	A		breeding line
R7_14_1	I19-94-1/Durobonus//SZD1029K/Heli94	IFA	5	T.dicoccoides + T. dicoccum	0	A		breeding line
R7_19_2	I19-94-1/Durobonus//SZD1029K/Heli94	IFA	5	T.dicoccoides + T. dicoccum	0	A		breeding line
R7_20_1	I19-94-1/Durobonus//SZD1029K/Heli94	IFA	5	T.dicoccoides + T. dicoccum	0	A		breeding line
R7_21_3	I19-94-1/Durobonus//SZD1029K/Heli94	IFA	5	T.dicoccoides + T. dicoccum	0	A		breeding line
R7_25_1	I19-94-1/Durobonus//SZD1029K/Heli94	IFA	5	T.dicoccoides + T. dicoccum	0	A		breeding line
R7_28_3	I19-94-1/Durobonus//SZD1029K/Heli94	IFA	5	T.dicoccoides + T. dicoccum	0	A		breeding line
R7_3_1	I19-94-1/Durobonus//SZD1029K/Heli94	IFA	5	T.dicoccoides + T. dicoccum	0	A		breeding line
R7_33_1	I19-94-1/Durobonus//SZD1029K/Heli94	IFA	5	T.dicoccoides + T. dicoccum	0	A		breeding line
R7_35_2	I19-94-1/Durobonus//SZD1029K/Heli94	IFA	5	T.dicoccoides + T. dicoccum	0	A		breeding line
R7_40_1	I19-94-1/Durobonus//SZD1029K/Heli94	IFA	5	T.dicoccoides + T. dicoccum	0	A		breeding line
R7_41_1	I19-94-1/Durobonus//SZD1029K/Heli94	IFA	5	T.dicoccoides + T. dicoccum	0	A		breeding line
R7_44_2	I19-94-1/Durobonus//SZD1029K/Heli94	IFA	5	T.dicoccoides + T. dicoccum	0	A		breeding line
R7_50_1	I19-94-1/Durobonus//SZD1029K/Heli94	IFA	5	T.dicoccoides + T. dicoccum	0	A		breeding line
R7_51_1	I19-94-1/Durobonus//SZD1029K/Heli94	IFA	5	T.dicoccoides + T. dicoccum	0	A		breeding line
R7_54_2	I19-94-1/Durobonus//SZD1029K/Heli94	IFA	5	T.dicoccoides + T. dicoccum	0	A		breeding line
R7_56_1	I19-94-1/Durobonus//SZD1029K/Heli94	IFA	5	T.dicoccoides + T. dicoccum	0	A		breeding line
R7_57_1	I19-94-1/Durobonus//SZD1029K/Heli94	IFA	5	T.dicoccoides + T. dicoccum	0	A		breeding line
R7_6_2	I19-94-1/Durobonus//SZD1029K/Heli94	IFA	5	T.dicoccoides + T. dicoccum	0	A		breeding line
R7_60_1	I19-94-1/Durobonus//SZD1029K/Heli94	IFA	5	T.dicoccoides + T. dicoccum	0	A		breeding line
R7_61_1	I19-94-1/Durobonus//SZD1029K/Heli94	IFA	5	T.dicoccoides + T. dicoccum	0	A		breeding line
R7_63_2	I19-94-1/Durobonus//SZD1029K/Heli94	IFA	5	T.dicoccoides + T. dicoccum	0	A		breeding line
Stelladur	NA	SZD	5	NA	0	A	1	breeding line
Svevo	CIMMYT's_Selection/Zenit (Zenit = Valriccardo//Vic, where Valriccardo= VZ-156/Cappelli//Cappelli*2/Yuma)	CDC	5	NA	NA	A	1	Cultivar
TG3487	Landrace (BGRC3487; T. dicoccum)	CDC	5	NA	NA	B	0	Landrace
DN123_1440ABC	Anvergur/Stelladur	SZD	4	NA	0	A	0	breeding line
CDC Defy	CDC Verona/DT563	CDC	4	NA	NA	A	0	breeding line
DT1006	DT562/Brigade	CDC	4	NA	0	A	0	breeding line
DT1009	DT561/DT835//DT832	CDC	4	NA	0	A	0	breeding line
DT1010	DT562/DT834//DT574	CDC	4	NA	0	A	0	breeding line
DT1011	UT12/DT562//DT832	CDC	4	NA	0	A	0	breeding line
DT1013	D06.76.042/D05.15.089//Bellaroi	CDC	4	NA	0	A	1	breeding line
DT1014	DT562/DT809//DT789	CDC	4	NA	NA	A	0	breeding line
DT1015	D04.66.020/DT845	CDC	4	NA	0	A	0	breeding line
DT1016	HR06X.45.041//DT850	CDC	4	NA	NA	A	0	breeding line
DT1017	A0533-DX04/DT834	CDC	4	NA	0	A	0	breeding line
DT1018	D06.76.042/D05.15.089	CDC	4	NA	0	A	1	breeding line
DT1019	DT570/DT719	CDC	4	NA	0	A	0	breeding line
DT1021	D06.67.192/DT839//DT578	CDC	4	NA	0	A	0	breeding line
DT2004	DT844/DT579	AAFC	4	NA	0	A	0	breeding line
DT2014	DT856/TRANSCEND	AAFC	4	NA	NA	A	0	breeding line
DT2017	DT844/Transcend//DT840	AAFC	4	NA	0	A	0	breeding line
DT696	DT618/DT637//KYLE	AAFC	4	NA	NA	A	0	breeding line
DT735	9366-BS*1/AC AVONLEA	AAFC	4	NA	NA	U	0	breeding line
DT879	A0423-MG01/A0580-D12L03//DT809	AAFC	4	NA	0	A	0	breeding line
DT881	DT829/DT809	AAFC	4	NA	0	A	0	breeding line
DT896	DT809/A0537-AG03//DT839	CDC	4	NA	0	A	0	breeding line
R13_18_1	SZD1029K/119-94-1//Karur/DBC-480-1	IFA	4	T.dicoccoides + Fhb1?	1	A		breeding line
D04X_84_030	BGRC3487/2*DT735	CDC	4	NA	NA	A		Breeding line
D04X_84_033	BGRC3487/2*DT735	CDC	4	NA	NA	A		Breeding line
D04X_84_088	BGRC3487/2*DT735	CDC	4	NA	NA	A		Breeding line
D04X_84_104	BGRC3487/2*DT735	CDC	4	NA	NA	B		Breeding line
AAC Donlow	DT839/DT801	AAFC	4	NA	0	A	0	Cutlivar
AAC_Cabri	A9918-LX2B/Strongfield	AAFC	4	NA	NA	A		Cultivar
AAC_Congress	DT789/DT790	AAFC	4	NA	NA	A		Cultivar
AAC_Durafield	A9822-LH1/DT735//DT712	AAFC	4	NA	NA	A	0	Cultivar
AAC_Grainland	A0463&AP018/DT801	AAFC	4	NA	0	A	0	Cultivar
AAC_Marchwell	A0039&DB764D18/Strongfield	AAFC	4	NA	NA	A	0	Cultivar
AAC_Raymore	9675-AP2/DT732//Strongfield [DH]	AAFC	4	NA	NA	A	0	Cultivar
AAC_Spitfire	SACHEM/STRONGFIELD//DT757	AAFC	4	NA	NA	A	0	Cultivar
AAC_Stronghold	DT805/DT795	AAFC	4	NA	NA	A		Cultivar
AAC_Succeed	DT814/DT794/DT809	AAFC	4	NA	NA	A	0	Cultivar
AC_Avonlea	DT379/DT367//DT367/Medora	AAFC	4	NA	NA	A	0	Cultivar
AC_Morse	DT430/DT437//DT367/Medora	AAFC	4	NA	NA	A	0	Cultivar
AC_Navigator	Kyle/Westbred 881	AAFC	4	NA	NA	A	1	Cultivar
Brigade	DT513/9366-BS*1	AAFC	4	NA	NA	A	0	Cultivar
CDC_Alloy	Strongfield/Brigade	CDC	4	NA	0	A	0	Cultivar
CDC_Carbide	DT712/DT780	CDC	4	NA	NA	A	0	Cultivar
CDC_Credence	DT712/DT763//DT773	CDC	4	NA	NA	A		Cultivar
CDC_Desire	D40-2237/DT712	CDC	4	NA	NA	A	0	Cultivar
CDC_Dynamic	CDC Verona/DT742//Strongfield	CDC	4	NA	NA	A	0	Cultivar
CDC_Fortitude	CDC Verona/DT732	CDC	4	NA	NA	A		Cultivar
CDC_Precision	DT540 (Verona) /DT724//A9909-JC3B (DT765)	CDC	4	NA	NA	A	0	Cultivar
CDC_Verona	D95253/D95116	CDC	4	NA	NA	A	0	Cultivar
CDC_Vivid	DT529/9468-DQ*3//DT712	CDC	4	NA	NA	A	0	Cultivar
Commander	W9260-BK03/AC Navigator//AC Pathfinder	AAFC	4	NA	NA	A	1	Cultivar
CDC_Covert	DT558/DT813	CDC	4	NA	NA	A	0	Cultivar
CDC_Evident	D06.61.046/D06.67.192//DT857	CDC	4	NA	0	A	0	Cultivar
CDC_Flare	CDC Verona/3/UT12/AC Avonlea//Stronfield/4/Strongfield	CDC	4	NA	NA	A	0	Cultivar
AAC_GoldNet	DT838/A0506&AJ039//DT801	AAFC	4	NA	0	A	0	Cultivar
Eurostar	G9575B-AA09C/DT498//DT691	AAFC	4	NA	NA	A	0	Cultivar
Kofa	(S)Male_Sterile_Facilitated_Recurrent_Selection_Population-DICOCCUM-ALPHA-POP-85-S-1	CDC	4	NA	NA	A	1	Cultivar
Kyle	Wakooma/DT322//Wakooma/DT320	AAFC	4	NA	0	A	0	Cultivar
Strongfield	AC Avonlea/DT665	AAFC	4	NA	NA	A	0	Cultivar
Transcend	DT707/DT696	AAFC	4	NA	NA	A	0	Cultivar
CDC_Vantta	D06.76.042/D05.15.089	CDC	4	NA	0	A	1	Cutlivar
AAC_Schrader	DT856/Transcend	AAFC	4	NA	0	A	0	Cutlivar
A0022_C679	Strongfield/Blackbird	AAFC	4	NA	NA	A		Experimental line
A0022_E872	Strongfield/Blackbird	AAFC	4	NA	NA	A		Experimental line
A1200H_005	NA	CDC	4	NA	0	A		Experimental line
A1200J_101	NA	CDC	4	NA	0	A		Experimental line
A1200K_209	NA	CDC	4	NA	0	A		Experimental line
Pithless_1	Hollow-stemmed mutant of CDC Fortitude	CDC	4	NA	1	A		Experimental line
W9262_260D3	Kyle*2/‘Biodur’	AAFC	4	NA	NA	A	0	Experimental line
Karur	NA	IFA	3	NA	0	A	1	breeding line
P17_10	DBC-480-1/Karur	IFA	3	Not Fhb1	0	A		breeding line
P17_15	DBC-480-1/Karur	IFA	3	Fhb1	NA	B		breeding line
P17_20	DBC-480-1/Karur	IFA	3	Fhb1	1	B		breeding line
P17_22	DBC-480-1/Karur	IFA	3	Fhb1	NA	B		breeding line
P17_29	DBC-480-1/Karur	IFA	3	Fhb1	1	B		breeding line
P17_32	DBC-480-1/Karur	IFA	3	Not Fhb1	0	A		breeding line
P17_36	DBC-480-1/Karur	IFA	3	Not Fhb1	0	A		breeding line
P17_38	DBC-480-1/Karur	IFA	3	Fhb1	NA	B		breeding line
P17_43	DBC-480-1/Karur	IFA	3	Fhb1	1	B		breeding line
P17_44	DBC-480-1/Karur	IFA	3	Not Fhb1	0	A		breeding line
P17_47	DBC-480-1/Karur	IFA	3	Fhb1	1	B		breeding line
P17_48	DBC-480-1/Karur	IFA	3	Fhb1	1	B		breeding line
P17_51	DBC-480-1/Karur	IFA	3	Fhb1	1	B		breeding line
P17_52	DBC-480-1/Karur	IFA	3	Not Fhb1	0	A		breeding line
P17_54	DBC-480-1/Karur	IFA	3	Fhb1	1	B		breeding line
P17_56	DBC-480-1/Karur	IFA	3	Fhb1	NA	B		breeding line
P17_58	DBC-480-1/Karur	IFA	3	Fhb1	0	A		breeding line
P17_63	DBC-480-1/Karur	IFA	3	Not Fhb1	0	A		breeding line
P17_66	DBC-480-1/Karur	IFA	3	Fhb1	1	B		breeding line
P17_7	DBC-480-1/Karur	IFA	3	Fhb1	1	B		breeding line
P17_8	DBC-480-1/Karur	IFA	3	Not Fhb1	0	A		breeding line
P17_9	DBC-480-1/Karur	IFA	3	Not Fhb1	0	A		breeding line
P18_10	DBC-480-1/Karur	IFA	3	Fhb1	1	B		breeding line
P18_12	DBC-480-1/Karur	IFA	3	Fhb1	1	B		breeding line
P18_13	DBC-480-1/Karur	IFA	3	Not Fhb1	0	A		breeding line
P18_15	DBC-480-1/Karur	IFA	3	Fhb1	1	B		breeding line
P18_23	DBC-480-1/Karur	IFA	3	Not Fhb1	0	A		breeding line
P18_26	DBC-480-1/Karur	IFA	3	Fhb1	1	B		breeding line
P18_33	DBC-480-1/Karur	IFA	3	Not Fhb1	0	A		breeding line
P18_38	DBC-480-1/Karur	IFA	3	Not Fhb1	0	A		breeding line
P18_4	DBC-480-1/Karur	IFA	3	Fhb1	1	B		breeding line
P18_40	DBC-480-1/Karur	IFA	3	Fhb1	1	B		breeding line
P18_55	DBC-480-1/Karur	IFA	3	Fhb1	1	B		breeding line
P18_62	DBC-480-1/Karur	IFA	3	Fhb1	1	B		breeding line
P18_7	DBC-480-1/Karur	IFA	3	Not Fhb1	0	A		breeding line
P18_71	DBC-480-1/Karur	IFA	3	Fhb1	0	B		breeding line
P18_73	DBC-480-1/Karur	IFA	3	Fhb1	1	B		breeding line
P18_76	DBC-480-1/Karur	IFA	3	Fhb1	NA	B		breeding line
P18_80	DBC-480-1/Karur	IFA	3	Fhb1	1	B		breeding line
P18_84	DBC-480-1/Karur	IFA	3	Not Fhb1	1	A		breeding line
R11_17_1	SZD1029K/DBC-480-1//Heli94/Karur	IFA	3	T.dicoccum + Fhb1?	0	B		breeding line
R2_32_1	Heli94/Karur//SZD1029K/DBC-480-1	IFA	3	T.dicoccum + Fhb1?	0	A		breeding line
R3_12_1	Karur/I19-94-1//DBC-480-1/SZD1029K	IFA	3	T.dicoccoides + Fhb1?	0	A		breeding line
R3_22_1	Karur/I19-94-1//DBC-480-1/SZD1029K	IFA	3	T.dicoccoides + Fhb1?	0	A		breeding line
R3_31_1	Karur/I19-94-1//DBC-480-1/SZD1029K	IFA	3	T.dicoccoides + Fhb1?	1	B		breeding line
P33_51	DBC-480-1/Durobonus	IFA	2	Fhb1	1	B		breeding line
P48_10	DBC-480-1/SZD1029K	IFA	2	Fhb1	0	A		breeding line
P48_13	DBC-480-1/SZD1029K	IFA	2	Fhb1	1	B		breeding line
P48_19	DBC-480-1/SZD1029K	IFA	2	Not Fhb1	0	A		breeding line
P48_23	DBC-480-1/SZD1029K	IFA	2	Not Fhb1	0	A		breeding line
P48_32	DBC-480-1/SZD1029K	IFA	2	Not Fhb1	0	A		breeding line
P48_35	DBC-480-1/SZD1029K	IFA	2	Not Fhb1	0	A		breeding line
P48_41	DBC-480-1/SZD1029K	IFA	2	Fhb1	1	B		breeding line
P48_5	DBC-480-1/SZD1029K	IFA	2	Not Fhb1	NA	B		breeding line
P48_9	DBC-480-1/SZD1029K	IFA	2	Not Fhb1	1	B		breeding line
P49_1	DBC-480-1/SZD1029K	IFA	2	Fhb1	0	B		breeding line
P49_12	DBC-480-1/SZD1029K	IFA	2	Not Fhb1	0	A		breeding line
P49_15	DBC-480-1/SZD1029K	IFA	2	Not Fhb1	0	A		breeding line
P49_30	DBC-480-1/SZD1029K	IFA	2	Fhb1	NA	B		breeding line
P49_37	DBC-480-1/SZD1029K	IFA	2	Fhb1	0	B		breeding line
P49_39	DBC-480-1/SZD1029K	IFA	2	Fhb1	0	A		breeding line
P49_4	DBC-480-1/SZD1029K	IFA	2	Not Fhb1	1	B		breeding line
P49_43	DBC-480-1/SZD1029K	IFA	2	Not Fhb1	1	B		breeding line
P49_45	DBC-480-1/SZD1029K	IFA	2	Not Fhb1	1	B		breeding line
P49_48	DBC-480-1/SZD1029K	IFA	2	Not Fhb1	1	A		breeding line
P49_51	DBC-480-1/SZD1029K	IFA	2	Not Fhb1	0	A		breeding line
P49_60	DBC-480-1/SZD1029K	IFA	2	Not Fhb1	0	A		breeding line
P49_64	DBC-480-1/SZD1029K	IFA	2	Not Fhb1	1	A		breeding line
P49_68	DBC-480-1/SZD1029K	IFA	2	Fhb1	1	A		breeding line
P49_7	DBC-480-1/SZD1029K	IFA	2	Fhb1	1	B		breeding line
R11_27_1	SZD1029K/DBC-480-1//Heli94/Karur	IFA	2	T.dicoccum + Fhb1?	1	B		breeding line
R11_29_1	SZD1029K/DBC-480-1//Heli94/Karur	IFA	2	T.dicoccum + Fhb1?	1	A		breeding line
R11_34_1	SZD1029K/DBC-480-1//Heli94/Karur	IFA	2	T.dicoccum + Fhb1?	0	B		breeding line
R11_48_2	SZD1029K/DBC-480-1//Heli94/Karur	IFA	2	T.dicoccum + Fhb1?	0	A		breeding line
R12_11_1	SZD1029K/119-94-1//Karur/DBC-480-1	IFA	2	T.dicoccoides + Fhb1?	1	B		breeding line
R13_4_2	SZD1029K/119-94-1//Karur/DBC-480-1	IFA	2	T.dicoccoides + Fhb1?	0	A		breeding line
R14_21_1	SZD1029K/I19-94-1//DBC-480-1/Karur	IFA	2	T.dicoccoides + Fhb1?	1	B		breeding line
R2_19_3	Heli94/Karur//SZD1029K/DBC-480-1	IFA	2	T.dicoccum + Fhb1?	0	A		breeding line
R2_41_1	Heli94/Karur//SZD1029K/DBC-480-1	IFA	2	T.dicoccum + Fhb1?	0	A		breeding line
R3_11_3	Karur/I19-94-1//DBC-480-1/SZD1029K	IFA	2	T.dicoccoides + Fhb1?	1	A		breeding line
SZD1029K	NA	SZD	2	NA	1	A	1	breeding line
DBC_144_12_14	Sumai-3/Semperdur*4	IFA	1	Fhb1	1	B	0	Experimental line
DBC_144_12_15	Sumai-3/Semperdur*4	IFA	1	Fhb1	1	B	0	Experimental line
DBC_144_12_16	Sumai-3/Semperdur*4	IFA	1	Fhb1	1	B	1	Experimental line
DBC_144_17_1	Sumai-3/Semperdur*4	IFA	1	Fhb1	1	B	0	Experimental line
DBC_263_30_1	Sumai-3/Semperdur*4	IFA	1	Fhb1	1	B	0	Experimental line
DBC_480_1	Sumai-3/Semperdur*4	IFA	1	Fhb1	1	B	0	Experimental line
DBC_480_10_2	Sumai-3/Semperdur*4	IFA	1	Fhb1	1	B	0	Experimental line
DBC_480_fam_3	Sumai-3/Semperdur*4	IFA	1	Fhb1	1	B	0	Experimental line
Durobonus	NA	SZD	1	NA	0	A	1	Cultivar
I19_32_1	Helidur/T.dicoccoides_Mt.Gerizim#36/Helidur	IFA	1	T.dicoccoides	NA	B		Experimental line
P32_14	DBC-480-1/Durobonus	IFA	1	Not Fhb1	0	A		breeding line
P32_3	DBC-480-1/Durobonus	IFA	1	Not Fhb1	0	A		breeding line
P32_30	DBC-480-1/Durobonus	IFA	1	Fhb1	1	B		breeding line
P32_32	DBC-480-1/Durobonus	IFA	1	Fhb1	1	B		breeding line
P32_37	DBC-480-1/Durobonus	IFA	1	Not Fhb1	1	A		breeding line
P32_38	DBC-480-1/Durobonus	IFA	1	Fhb1	1	B		breeding line
P32_4	DBC-480-1/Durobonus	IFA	1	Not Fhb1	0	A		breeding line
P32_41	DBC-480-1/Durobonus	IFA	1	NA	1	NA		breeding line
P32_45	DBC-480-1/Durobonus	IFA	1	Fhb1	1	B		breeding line
P32_51	DBC-480-1/Durobonus	IFA	1	Not Fhb1	NA	A		breeding line
P32_53	DBC-480-1/Durobonus	IFA	1	Not Fhb1	0	A		breeding line
P32_54	DBC-480-1/Durobonus	IFA	1	Fhb1	1	B		breeding line
P32_55	DBC-480-1/Durobonus	IFA	1	Fhb1	1	B		breeding line
P32_62	DBC-480-1/Durobonus	IFA	1	Fhb1	1	B		breeding line
P32_66	DBC-480-1/Durobonus	IFA	1	Fhb1	1	B		breeding line
P32_69	DBC-480-1/Durobonus	IFA	1	Fhb1	0	B		breeding line
P32_7	DBC-480-1/Durobonus	IFA	1	Not Fhb1	0	A		breeding line
P33_10	DBC-480-1/Durobonus	IFA	1	Fhb1	1	B		breeding line
P33_12	DBC-480-1/Durobonus	IFA	1	Fhb1	1	B		breeding line
P33_19	DBC-480-1/Durobonus	IFA	1	Not Fhb1	0	A		breeding line
P33_2	DBC-480-1/Durobonus	IFA	1	Not Fhb1	1	A		breeding line
P33_21	DBC-480-1/Durobonus	IFA	1	Fhb1	1	B		breeding line
P33_23	DBC-480-1/Durobonus	IFA	1	Fhb1	1	B		breeding line
P33_25	DBC-480-1/Durobonus	IFA	1	Not Fhb1	0	A		breeding line
P33_27	DBC-480-1/Durobonus	IFA	1	Not Fhb1	0	A		breeding line
P33_30	DBC-480-1/Durobonus	IFA	1	Fhb1	1	B		breeding line
P33_31	DBC-480-1/Durobonus	IFA	1	Fhb1	1	B		breeding line
P33_33	DBC-480-1/Durobonus	IFA	1	Fhb1	0	B		breeding line
P33_34	DBC-480-1/Durobonus	IFA	1	Fhb1	1	B		breeding line
P33_36	DBC-480-1/Durobonus	IFA	1	Fhb1	1	B		breeding line
P33_39	DBC-480-1/Durobonus	IFA	1	Fhb1	0	B		breeding line
P33_41	DBC-480-1/Durobonus	IFA	1	Fhb1	1	B		breeding line
P33_42	DBC-480-1/Durobonus	IFA	1	Not Fhb1	0	A		breeding line
P33_44	DBC-480-1/Durobonus	IFA	1	Not Fhb1	0	A		breeding line
P33_48	DBC-480-1/Durobonus	IFA	1	Not Fhb1	0	A		breeding line
P33_50	DBC-480-1/Durobonus	IFA	1	Not Fhb1	0	A		breeding line
P33_53	DBC-480-1/Durobonus	IFA	1	Not Fhb1	0	A		breeding line
P33_6	DBC-480-1/Durobonus	IFA	1	Fhb1	0	B		breeding line
P33_63	DBC-480-1/Durobonus	IFA	1	Not Fhb1	0	A		breeding line
P33_64	DBC-480-1/Durobonus	IFA	1	Fhb1	1	B		breeding line
P33_8	DBC-480-1/Durobonus	IFA	1	Fhb1	1	B		breeding line
P48_4	DBC-480-1/SZD1029K	IFA	1	Not Fhb1	NA	B		breeding line
P49_57	DBC-480-1/SZD1029K	IFA	1	Fhb1	1	B		breeding line
R11_26_1	SZD1029K/DBC-480-1//Heli94/Karur	IFA	1	T.dicoccum + Fhb1?	1	B		breeding line

## Sheet: Footnotes 
SZD -Saatzucht-Donau, Austria
IFA - University of Natural Resources and Life Sciences, Vienna Department of Agrobiotechnology (IFA-Tulln) Institute of Biotechnology in Plant Production, Tulln, Austria
CDC - Crop Development Centre, University of Saskatchewan
AAFC- Agriculture Agri-food Canada
Fhb1: 1 present and 0 absent
