# Supplementary material for: Multi-locus genome-wide association studies reveal the genetic architecture of Fusarium head blight resistance in durum wheat
Source: Front Plant Sci. 2023 Oct 12;14:1182548. doi: 10.3389/fpls.2023.1182548 (PMC10601657; doi:10.3389/fpls.2023.1182548)
Supplement: Supplementary file 4 [file Table_3.xlsx]

## Sheet: Multilocus_mrMLM
Table S3. QTNs detected by multi-locus and single-locus GWAS models for FHB responses, agro-morphological and quality traits
I - FHB Response Traits
Trait name	SNP	Marker position (bp)	Chr	LOD score	'-log10(P)'	R2 (%)	MAF	Model
INC21_MR	BobWhite_rep_c56118_100	554482271	1A	3.6031	4.334	5.0023	0.0665	1
SEV19_GH	BS00107306_51	535770357	1A	3.8367	4.58	9.1351	0.3015	1
DON_GH	Ra_c4159_2716	490520958	1A	3.6411	4.3741	35.72	0.192	1
SEV20_NSF	TA003794-1077	562937016	1A	3.425	4.146	6.1743	0.3327	6
VRI	IACX5892	16390807	1A	3.393	4.1122	5.3552	0.1875	1
INC_BLUP	BS00029013_51	109283475	1B	7.4006	8.2766	9.8408	0.2643	1
INC20_NSF	BS00029013_51	109283475	1B	3.6958	4.4317	7.003	0.27	6
DON20_NSF	CAP12_c424_402	529855076	1B	3.4963	4.2213	5.3869	0.15	1
INC19_NSF	Excalibur_rep_c69522_83	685740774	1B	3.9885	4.7395	17.3899	0.1452	1
SEV21_NSF	GENE-3956_349	38910582	1B	5.2583	6.0646	10.1598	0.0852	1
INC21_MR	Kukri_c51268_248	93948279	1B	4.3686	5.1377	10.7002	0.4354	1
INC19_NSF	Kukri_c94613_316	685893900	1B	5.9253	6.7558	24.3557	0.3532	4
DON21_MR	RFL_Contig2736_827	615112153	1B	5.3695	6.18	11.0212	0.1981	1
SEV20_GH	wsnp_Ex_c39616_46871127	562375202	1B	3.3554	4.0724	6.4769	0.1877	6
SEV20_GH	wsnp_Ex_c39616_46871127	562375202	1B	4.1277	4.8855	10.0472	0.1877	4
VRI	BS00029013_51	109283475	1B	4.9203	5.7132	26.3781	0.2652	1
VRI	GENE-0040_121	187209953	1B	6.0496	6.8843	12.1383	0.4981	1
INC21_MR	Tdurum_contig15440_616	13828965	2A	3.5284	4.2552	7.5836	0.4792	5
INC21_MR	Tdurum_contig15440_616	13828965	2A	3.3677	4.0854	5.2995	0.4792	4
DON_BLUP	BS00000209_51	746763790	2A	3.3337	4.0494	23.22	0.322	3
DON20_NSF	BS00000209_51	746763790	2A	6.1086	6.9453	24.0377	0.3244	6
DON20_NSF	BS00000209_51	746763790	2A	5.1526	5.9548	23.8454	0.3244	5
DON_GH	BS00098033_51	778724137	2A	3.3914	4.1105	5.2233	0.228	1
DON_GH	Kukri_c12804_620	11377511	2B	4.7521	5.538	10.7958	0.3071	6
DON_BLUP	Kukri_c84087_154	30574147	2A	5.4469	6.2603	5.9919	0.072	1, R
SEV21_NSF	Tdurum_contig28712_190	18059038	2A	4.6684	5.4507	12.7793	0.1193	3
INC19_NSF	wsnp_BF145580A_Ta_2_2	568403733	2A	4.5629	5.3407	6.8549	0.4921	4
SEV19_NSF	wsnp_BF145580A_Ta_2_2	568403733	2A	5.5302	6.3467	10.251	0.4612	4
SEV19_NSF	wsnp_BF145580A_Ta_2_2	568403733	2A	5.7405	6.5645	10.0059	0.4629	1
SEV19_NSF	wsnp_BF145580A_Ta_2_2	568403733	2A	3.7524	4.4913	8.6375	0.4612	5
SEV19_NSF	wsnp_BF145580A_Ta_2_2	568403733	2A	5.7719	6.5971	8.3482	0.4612	6
SEV19_NSF	BobWhite_c12144_216	10786172	2B	4.3248	5.0919	10.718	0.3372	4
SEV19_NSF	BobWhite_c12144_216	10786172	2B	5.475	6.2894	10.6537	0.3398	3
SEV21_MR	Ex_c55735_1012	605000624	2B	4.6279	5.4085	20.129	0.4094	6
SEV21_MR	Ex_c55735_1012	605000624	2B	3.5124	4.2383	20.9788	0.4094	5
SEV21_MR	Ex_c55735_1012	605000624	2B	3.5124	4.2383	20.9835	0.4094	4
D19_NSF	Excalibur_c39451_68	683174233	2B	4.8534	5.6435	16.9275	0.4744	1
D19_NSF	Excalibur_c39451_68	683174233	2B	5.794	6.6199	12.4216	0.4706	4
D19_NSF	Excalibur_c39451_68	683174233	2B	6.4328	7.28	12.1208	0.4706	6
D19_NSF	Excalibur_c39451_68	683174233	2B	4.2524	5.0161	12.0814	0.4706	5
DON_GH	Excalibur_c64983_65	675345817	2B	4.4994	5.2744	17.6067	0.3543	6
INC21_MR	RAC875_c45166_1174	7429666	2B	3.6504	4.3839	11.8817	0.057	1
INC19_NSF	RAC875_c8045_231	199763124	2B	3.5537	4.2819	13.7918	0.4234	1
SEV19_GH	Tdurum_contig26542_281	554292757	2B	3.1966	3.9042	10.0164	0.3193	1
SEV20_NSF	wsnp_Ex_c23633_32868822	13038170	3A	6.1775	7.0165	5.6119	0.4563	6
SEV20_NSF	wsnp_Ex_c23633_32868822	13038170	3A	4.3068	5.073	7.8029	0.4563	5
INC19_NSF	Excalibur_c19658_82	7951473	3A	5.7201	6.5434	27.7027	0.1653	1
DON_BLUP	Kukri_c11417_585	9613349	3A	4.5084	5.2838	13.1368	0.1485	6
DON_BLUP	RAC875_c4954_943	10144935	3A	3.7917	4.5327	13.1541	0.1837	1
VRI	Kukri_c80974_619	36921210	3A	4.3206	5.0875	6.9343	0.3958	3
ISD	wsnp_Ex_c23633_32868822	13038170	3A	3.322	4.037	7.7621	0.4583	3
SEV20_GH	BobWhite_c15763_205	794868020	3B	3.9225	4.6702	5.7969	0.1418	6, R
INC21_MR	BobWhite_c25670_425	17615791	3B	4.9882	5.7839	25.242	0.2319	3
SEV20_GH	BobWhite_c6462_373	793127669	3B	3.8734	4.6186	13.1273	0.3582	5
SEV20_GH	BobWhite_c6462_373	793127669	3B	5.5887	6.4073	13.8126	0.3582	4
SEV20_GH	BobWhite_c6462_373	793127669	3B	4.2757	5.0405	17.2805	0.3571	3
SEV20_GH	BobWhite_c6462_373	793127669	3B	3.3665	4.0841	24.9389	0.3571	1
SEV19_GH	Ex_c25520_449	705701614	3B	3.0093	3.7052	9.6144	0.2921	1
INC_BLUP	Excalibur_c15332_453	578813912	3B	3.8892	4.6352	17.319	0.3707	3
SEV20_NSF	Excalibur_c62826_254	578282398	3B	3.9754	4.7257	5.1507	0.23	5
SEV_BLUP	IACX4260	3228095	3B	4.9371	5.7306	9.875	0.4643	2
INC21_MR	IACX5776	5953005	3B	4.9844	5.7799	7.1614	0.1597	1
DON21_MR	Kukri_c32803_150	4433570	3B	5.114	5.9147	23.3333	0.3435	5
DON21_MR	RAC875_c11409_550	2958607	3B	6.6092	7.462	7.9545	0.3865	3
SEV19_NSF	RAC875_c11409_550	2958607	3B	4.4129	5.184	6.0286	0.3857	2
DON21_MR	RAC875_c14696_584	6679582	3B	6.4603	7.3084	26.553	0.145	4
SEV19_NSF	RAC875_c39793_452	4330888	3B	4.3816	5.1513	17.2245	0.3372	5
SEV_BLUP	RAC875_rep_c109105_57	578808582	3B	11.8616	12.8355	30.1778	0.1345	3, R
SEV_BLUP	RAC875_rep_c109105_57	578808582	3B	6.462	7.3102	18.8446	0.1335	4
SEV_BLUP	RAC875_rep_c109105_57	578808582	3B	5.2053	6.0095	18.0503	0.1335	5
SEV_BLUP	RAC875_rep_c109105_57	578808582	3B	7.6415	8.524	10.511	0.1335	6
SEV20_NSF	RAC875_rep_c109105_57	578808582	3B	7.867	8.7555	27.7897	0.135	4
SEV20_NSF	RAC875_rep_c109105_57	578808582	3B	10.3578	11.3034	34.6105	0.136	3
SEV20_NSF	RAC875_rep_c115516_134	578813001	3B	7.7721	8.6581	28.17	0.1312	6
SEV_BLUP	TA004185-0427	3238175	3B	3.1633	3.8688	7.1452	0.1541	5
SEV20_NSF	Tdurum_contig12008_803	5584687	3B	5.174	5.977	22.4763	0.1705	1
DON21_MR	Tdurum_contig43498_519	741303939	3B	3.5786	4.3082	9.3924	0.3827	3
SEV20_NSF	Tdurum_contig4913_705	585607586	3B	3.1273	3.8306	4.9573	0.2643	2
SEV19_NSF	Tdurum_contig50954_1095	3240433	3B	4.3176	5.0843	13.0077	0.1996	4
SEV19_NSF	Tdurum_contig50954_1095	3240433	3B	4.6831	5.4661	10.7101	0.1996	6
SEV19_NSF	Tdurum_contig77551_589	2885631	3B	4.8607	5.6511	22.0639	0.2012	3
SEV19_NSF	wsnp_Ex_c3005_5548573	26650701	3B	3.9443	4.6931	7.8658	0.3043	6
DON21_MR	wsnp_RFL_Contig2569_2199100	741861450	3B	5.0818	5.8812	31.2845	0.2404	1
INC_BLUP	wsnp_RFL_Contig383_4163148	581964882	3B	5.8319	6.6592	9.2379	0.308	1
VRI	Excalibur_c15332_453	578813912	3B	8.2461	9.1444	36.8605	0.3722	5
VRI	Excalibur_c15332_453	578813912	3B	11.5377	12.5058	30.1986	0.3712	3
VRI	RAC875_rep_c115516_134	578813001	3B	6.8343	7.6939	27.2399	0.1297	6
VRI	RAC875_rep_c115516_134	578813001	3B	9.1849	10.1055	24.9871	0.1297	4
VRI	Excalibur_c62826_254	578282398	3B	9.4381	10.3643	6.6392	0.2292	1
VRI	Tdurum_contig4913_705	585607586	3B	4.6817	5.4646	6.5536	0.265	2
ISD	TA004185-0427	3238175	3B	4.0263	4.7792	20.076	0.1541	5
ISD	TA004185-0427	3238175	3B	3.8182	4.5606	15.6158	0.1541	4
ISD	IACX4260	3228095	3B	4.4558	5.2288	11.7795	0.4643	2
ISD	IACX4260	3228095	3B	4.1069	4.8637	11.2541	0.4643	6
FDK	RAC875_c8459_1291	12289008	3B	4.5112	17.1171	5.2867	0.2008	1
FDK	RAC875_c5966_1854	9936969	3B	5.3274	16.8039	6.1363	0.2159	3
FDK	Tdurum_contig43498_519	741303939	3B	5.3415	9.336	6.151	0.3845	1
FDK	Tdurum_contig9514_807	6250591	3B	6.5518	7.1014	7.4028	0.2951	4
SEV19_NSF	JG_c1844_303	589591863	4A	3.6433	4.3764	10.5878	0.2129	3
SEV21_NSF	Kukri_c53787_620	21212723	4A	4.9864	5.782	27.6449	0.4091	1
SEV21_NSF	Kukri_c53787_620	21212723	4A	4.989	5.7847	20.2694	0.4091	3
SEV21_NSF	Kukri_c53787_620	21212723	4A	4.8822	5.6735	13.7029	0.406	6
SEV21_NSF	Kukri_c53787_620	21212723	4A	6.1085	6.9452	13.3177	0.406	4
SEV21_NSF	Kukri_c53787_620	21212723	4A	4.8071	5.5953	10.4929	0.406	5
INC21_MR	RAC875_c34231_342	616313143	4A	3.4312	4.1526	8.8313	0.1255	1
DON_BLUP	wsnp_Ex_c19207_28125072	611580937	4A	3.3154	4.0301	5.0938	0.0833	1
INC19_NSF	Tdurum_contig12177_1367	88845559	4B	4.8857	5.6772	27.5135	0.4167	5
INC19_NSF	Tdurum_contig12177_1367	88845559	4B	6.9376	7.8003	17.3199	0.4167	6
SEV20_NSF	BobWhite_rep_c49034_167	38028448	4B	3.7077	4.4443	6.202	0.3156	4
DON_BLUP	BS00021984_51	35520822	4B	7.3279	8.2018	9.9932	0.1572	1
SEV19_NSF	Ex_c101685_711	28959935	4B	3.7755	4.5156	52.2701	0.0898	1, R
SEV20_NSF	GENE-2673_1726	667617253	4B	3.1042	3.8061	9.229	0.0805	1
SEV21_NSF	Kukri_c26905_392	657825699	4B	6.1697	7.0084	13.2695	0.4545	3
SEV21_NSF	Kukri_c26905_392	657825699	4B	3.2939	4.0073	9.154	0.453	6
SEV21_NSF	Kukri_c26905_392	657825699	4B	4.947	5.741	7.4706	0.453	4
SEV21_NSF	Kukri_c26905_392	657825699	4B	3.7693	4.5091	6.5517	0.453	5
DON_BLUP	Kukri_rep_c104941_336	559855334	4B	3.5613	4.29	10.4258	0.108	1
DON_BLUP	Ra_c41921_951	558053820	4B	5.6783	6.5001	8.6293	0.4697	3
DON_BLUP	Ra_c41921_951	558053820	4B	5.2923	6.0999	7.3739	0.468	5
DON_BLUP	Ra_c41921_951	558053820	4B	4.0399	4.7934	6.7202	0.468	4
DON_BLUP	Ra_c41921_951	558053820	4B	6.0516	6.8864	5.7976	0.468	6
DON20_NSF	Ra_c41921_951	558053820	4B	4.1766	4.9367	5.492	0.4676	5
DON21_MR	RAC875_c27536_611	32250820	4B	6.7358	7.5924	11.8366	0.2882	5
DON21_MR	RAC875_c27536_611	32250820	4B	5.7912	6.617	9.6277	0.2882	4
DON21_MR	RAC875_c27536_611	32250820	4B	8.0317	8.9245	8.2441	0.2882	6
DON21_MR	RAC875_c27536_611	32250820	4B	4.0921	4.8482	5.2654	0.2882	2
INC_BLUP	Tdurum_contig14562_607	181697948	4B	5.1398	5.9415	11.283	0.3802	3
INC_BLUP	Tdurum_contig14562_607	181697948	4B	5.226	6.031	10.779	0.3811	6
INC_BLUP	Tdurum_contig14562_607	181697948	4B	3.8959	4.6422	10.1075	0.3811	4
SEV_BLUP	Tdurum_contig42083_890	4851957	4B	3.1576	3.8628	6.9272	0.2312	4
DON21_MR	Tdurum_contig42229_113	38280569	4B	3.3486	4.0652	7.8876	0.2654	3
SEV20_GH	Tdurum_contig82633_313	54742143	4B	3.2412	3.9515	5.2392	0.1054	4
SEV21_NSF	Tdurum_contig9893_492	652001307	4B	4.3949	5.1652	5.2584	0.265	2
SEV21_NSF	Tdurum_contig9893_571	652001228	4B	4.6663	5.4486	5.973	0.1799	1
INC19_NSF	wsnp_BE442666B_Ta_2_2	27396823	4B	4.231	4.9937	5.6325	0.0873	4, R
SEV19_NSF	wsnp_BF482960B_Ta_1_4	28954488	4B	16.5528	17.5968	20.8735	0.1744	5, R
SEV19_NSF	wsnp_BF482960B_Ta_1_4	28954488	4B	14.1341	15.1448	20.7815	0.1744	2, R
SEV19_NSF	wsnp_BF482960B_Ta_1_4	28954488	4B	19.1168	20.1913	18.4036	0.1744	4
SEV19_NSF	wsnp_BF482960B_Ta_1_4	28954488	4B	20.1443	21.2299	14.9426	0.1744	6
SEV19_NSF	wsnp_BF482960B_Ta_1_4	28954488	4B	6.431	7.2782	9.2665	0.1758	3
DON_GH	wsnp_Ex_c14138_22066009	648314618	4B	4.3174	5.0841	6.0971	0.0866	4
DON_BLUP	wsnp_Ex_c17211_25859780	36644819	4B	5.3939	6.2053	13.0436	0.0852	1
VRI	wsnp_Ex_c3119_5763762	443453638	4B	3.8186	4.561	10.706	0.1004	1
ISD	Ku_c3479_1035	743331223	4B	3.1582	3.8634	8.083	0.1117	1
ISD	Ra_c41921_951	558053820	4B	3.668	4.4025	6.1417	0.4697	3
FDK	RAC875_c27536_611	32250820	4B	9.3562	19.2746	10.2806	0.2895	4
FDK	RAC875_c27536_611	32250820	4B	5.2032	17.8535	6.0074	0.2895	5
FDK	RAC875_c27536_611	32250820	4B	6.7034	15.5833	7.5591	0.2898	3
FDK	RAC875_c27536_611	32250820	4B	11.21	15	12.1721	0.2895	6
FDK	RAC875_c27536_611	32250820	4B	7.7847	11.4778	8.6711	0.2895	2
INC20_NSF	BobWhite_c21949_150	588552586	5A	19.0749	20.1489	28.1757	0.3536	6
INC20_NSF	BobWhite_c21949_150	588552586	5A	14.4192	15.4341	28.2288	0.3536	2
INC20_NSF	BobWhite_c21949_150	588552586	5A	18.3172	19.3826	32.0885	0.3536	4
INC20_NSF	BobWhite_c21949_150	588552586	5A	20.0517	21.1363	32.8343	0.3536	5
SEV_BLUP	BobWhite_c21949_150	588552586	5A	7.694	8.5779	14.3502	0.3534	2
SEV20_NSF	BobWhite_c21949_150	588552586	5A	6.9478	7.8108	12.8477	0.3536	5
SEV21_NSF	BobWhite_c21949_150	588552586	5A	10.6063	11.5568	14.004	0.3534	6
SEV21_NSF	BobWhite_c21949_150	588552586	5A	5.3614	6.1716	10.4958	0.3561	3
SEV19_GH	BobWhite_c4838_58	3528204	5A	5.2091	6.0135	22.7972	0.2157	6
DON21_MR	BS00041063_51	594960125	5A	3.9368	4.6852	24.1432	0.1962	3
INC_BLUP	IAAV3365	586605878	5A	16.4129	17.4551	24.7062	0.3698	5
INC_BLUP	IAAV3365	586605878	5A	16.7976	17.8447	24.1396	0.3698	4
INC_BLUP	IAAV3365	586605878	5A	21.9396	23.0433	23.3012	0.3726	3
INC_BLUP	IAAV3365	586605878	5A	14.2983	15.3114	23.2652	0.3698	2
INC_BLUP	IAAV3365	586605878	5A	17.8346	18.8944	19.9019	0.3698	6
SEV20_NSF	IAAV3365	586605878	5A	7.0337	7.8992	12.6194	0.3726	2
SEV_BLUP	IACX2540	619684943	5A	3.2899	4.0031	9.0342	0.1307	3
INC_BLUP	Kukri_c33022_198	589223708	5A	7.0401	7.9058	11.9745	0.3612	1
INC20_NSF	Kukri_c33022_198	589223708	5A	18.0524	19.1148	28.3098	0.3621	1
SEV20_NSF	Kukri_c33022_198	589223708	5A	3.0376	3.7353	9.6654	0.3621	1
DON_GH	RAC875_c19259_1902	698636770	5A	5.8823	6.7113	11.0445	0.4213	6
INC19_NSF	RAC875_c30566_230	585020813	5A	5.389	6.2002	20.1407	0.373	4
DON21_MR	RFL_Contig316_572	595372444	5A	6.0077	6.841	8.2735	0.2596	1
DON21_MR	RFL_Contig316_572	595372444	5A	4.878	5.6692	7.9566	0.2615	4
DON21_MR	RFL_Contig316_572	595372444	5A	3.3218	4.0368	6.0071	0.2615	5
INC_BLUP	Tdurum_contig45823_821	631262762	5A	3.0236	3.7204	5.307	0.2167	1
INC19_NSF	Tdurum_contig81424_367	585020854	5A	6.6737	7.5284	16.9123	0.125	1
INC19_NSF	wsnp_AJ612027A_Ta_2_5	588550619	5A	9.464	10.3908	19.5267	0.1468	6
INC20_NSF	wsnp_AJ612027A_Ta_2_5	588550619	5A	16.0547	17.0923	62.3629	0.1839	3
SEV_BLUP	wsnp_AJ612027A_Ta_2_5	588550619	5A	12.9566	13.949	34.9277	0.1823	4, R
SEV_BLUP	wsnp_AJ612027A_Ta_2_5	588550619	5A	11.0144	11.9728	33.9604	0.1823	5
SEV_BLUP	wsnp_AJ612027A_Ta_2_5	588550619	5A	13.0174	14.0108	30.017	0.1837	3
SEV20_NSF	wsnp_AJ612027A_Ta_2_5	588550619	5A	11.1768	12.1383	25.8637	0.1839	3
SEV20_NSF	wsnp_AJ612027A_Ta_2_5	588550619	5A	10.4452	11.3925	29.5249	0.1825	4
INC19_NSF	wsnp_BF293620A_Ta_2_1	588555278	5A	5.3915	6.2028	31.8057	0.3571	5
SEV_BLUP	wsnp_BF293620A_Ta_2_1	588555278	5A	13.1501	14.1457	15.3709	0.3214	6
SEV20_NSF	wsnp_BF293620A_Ta_2_1	588555278	5A	7.4663	8.3441	18.8444	0.3213	6
SEV21_NSF	wsnp_BF293620A_Ta_2_1	588555278	5A	11.7811	12.7536	43.1214	0.3214	5
SEV21_NSF	wsnp_BF293620A_Ta_2_1	588555278	5A	9.3546	10.279	32.837	0.3214	4
VRI	wsnp_BF293620A_Ta_2_1	588555278	5A	15.4283	16.4575	37.8073	0.3214	4
VRI	BobWhite_c21949_150	588552586	5A	10.4844	11.4325	20.9312	0.3534	2, R
VRI	BobWhite_c21949_150	588552586	5A	12.9675	13.9601	16.1498	0.3534	5
VRI	BobWhite_c21949_150	588552586	5A	13.061	14.0551	14.2957	0.3534	6
VRI	BobWhite_c21949_150	588552586	5A	16.0177	17.0548	12.682	0.3561	3
VRI	Kukri_c33022_198	589223708	5A	16.7074	17.7534	8.5637	0.3617	1
VRI	GENE-2344_73	613544506	5A	4.624	5.4044	6.2628	0.3466	1
FDK	BS00075959_51	588741064	5A	6.9104	11.8302	7.7723	0.4041	4
FDK	BS00075959_51	588741064	5A	4.5826	11.494	5.3612	0.4034	3
FDK	BS00075959_51	588741064	5A	6.091	11.2007	6.9271	0.4041	5
FDK	BS00075959_51	588741064	5A	4.9965	7.6194	5.7925	0.4041	6
FDK	Excalibur_c23354_306	586724501	5A	6.383	7.1202	7.2286	0.3996	1
SEV20_GH	Ra_c2216_1442	591145277	5B	4.2296	4.9922	7.333	0.3142	6
SEV20_GH	Ra_c2216_1442	591145277	5B	4.2367	4.9997	12.9529	0.3142	4
SEV20_GH	BS00091518_51	6648497	5B	4.1568	4.916	5.7572	0.1877	6
INC21_MR	Kukri_c1468_1609	65772685	5B	3.3516	4.0684	13.7668	0.1578	1
INC21_MR	Tdurum_contig98569_56	589120591	5B	5.5981	6.417	5.4301	0.2357	1
D19_NSF	wsnp_Ra_c24619_34168104	508795460	5B	5.0937	5.8936	53.381	0.2265	1
D19_NSF	wsnp_Ra_c24619_34168104	508795460	5B	6.5548	7.4059	46.5627	0.2227	5
D19_NSF	wsnp_Ra_c24619_34168104	508795460	5B	7.0997	7.9671	37.0886	0.2227	6
D19_NSF	wsnp_Ra_c24619_34168104	508795460	5B	6.8481	7.7081	36.5189	0.2227	4
ISD	Tdurum_contig24416_284	622626465	5B	4.2234	4.9858	5.2619	0.0985	3
FDK	RAC875_c34361_709	412259831	5B	3.9417	18.6294	4.6904	0.2045	3
FDK	RAC875_c34361_709	412259831	5B	4.6749	16.4368	5.4575	0.203	5
FDK	RAC875_c34361_709	412259831	5B	4.1234	13.4008	4.881	0.203	4
FDK	RAC875_c34361_709	412259831	5B	4.6097	11.9595	5.3895	0.203	6
FDK	Excalibur_c100531_251	591108072	5B	5.9974	6.2437	6.8303	0.1402	1
FDK	BS00022673_51	584127458	5B	3.2163	4.7746	3.9251	0.3106	1
DON_GH	Ra_c29107_289	18464389	6A	4.0539	4.8081	20.2086	0.4173	4
DON_GH	Ra_c29107_289	18464389	6A	4.369	5.1381	15.0309	0.4173	5
DON_BLUP	BS00035057_51	13383208	6A	4.6645	5.4467	6.1854	0.1429	6
DON_GH	Kukri_c5631_770	613838084	6A	3.6922	4.428	11.8138	0.4409	5
INC_BLUP	Tdurum_contig26471_96	548404028	6A	3.8878	4.6337	6.4979	0.1426	1
DON_GH	Tdurum_contig97355_136	591729122	6A	3.5869	4.317	12.2296	0.3189	5
ISD	BS00035057_51	13383208	6A	3.701	4.4372	5.5431	0.1429	4
FDK	RAC875_rep_c72499_697	449692910	6A	3.1331	6.5453	3.8368	0.4261	3
SEV20_GH	BS00010443_51	18730618	6B	3.2039	3.9119	5.0172	0.2759	4
SEV20_GH	BS00010443_51	18730618	6B	4.2914	5.0569	15.1294	0.278	3
SEV20_GH	Kukri_c21995_1652	46950227	6B	4.6527	5.4344	9.8432	0.3238	4
SEV20_GH	Kukri_c21995_1652	46950227	6B	4.0186	4.7711	20.836	0.3243	3
D19_NSF	RAC875_c12259_1892	12672953	6B	4.2875	5.0529	22.8856	0.2605	4
SEV20_NSF	RAC875_c12259_1892	12672953	6B	4.0013	4.7529	7.422	0.2184	3
SEV19_GH	RAC875_c20634_100	17534547	6B	5.0592	5.8577	23.3294	0.2549	4
SEV20_GH	RAC875_c20634_100	17534547	6B	4.4974	5.2723	16.6261	0.3008	5
SEV19_GH	BS00023223_51	44284297	6B	3.7824	4.5229	14.954	0.1961	4
INC21_MR	BS00028217_51	128738297	6B	4.2282	4.9908	10.2873	0.3517	3
SEV_BLUP	Excalibur_c30648_924	11539157	6B	4.8631	5.6536	5.684	0.2444	2
SEV20_NSF	Excalibur_c30648_924	11539157	6B	3.9288	4.6768	5.6984	0.2471	5
SEV20_NSF	Excalibur_c30648_924	11539157	6B	5.026	5.8232	6.6647	0.2471	2
SEV20_NSF	Excalibur_c30648_924	11539157	6B	6.5582	7.4094	7.0046	0.249	1
DON_BLUP	Excalibur_c43557_540	578100510	6B	7.8403	8.7281	5.3384	0.1723	1
SEV21_NSF	Kukri_c13812_297	32332104	6B	3.9796	8.5994	4.7302	0.0795	1
DON_BLUP	Kukri_c3009_267	12667746	6B	9.0666	9.9845	15.0854	0.2784	3
DON20_NSF	Kukri_c3009_267	12667746	6B	5.8945	6.7239	18.5376	0.2827	3
DON20_NSF	Kukri_c3009_267	12667746	6B	5.3543	6.1642	13.4036	0.2805	4
DON20_NSF	Kukri_c3009_267	12667746	6B	4.4321	5.2041	7.6341	0.2805	6
DON_BLUP	RAC875_c34994_183	123836405	6B	5.2471	6.053	7.8989	0.2727	3
DON_BLUP	RAC875_c34994_183	123836405	6B	3.4591	4.1821	5.3522	0.2726	5
DON20_NSF	RAC875_c34994_183	123836405	6B	4.8531	5.6432	6.3662	0.2767	5
DON20_NSF	RAC875_c34994_183	123836405	6B	4.9555	5.7498	5.1895	0.2767	6
SEV19_GH	RFL_Contig5885_435	13810718	6B	4.568	5.346	38.0223	0.2327	3
DON_BLUP	Tdurum_contig32779_217	11317608	6B	4.2544	5.0182	9.3329	0.1748	6
INC_BLUP	Tdurum_contig45714_427	128733057	6B	5.5396	6.3564	7.3713	0.4087	3
INC21_MR	Tdurum_contig45714_427	128733057	6B	6.292	7.1347	13.7521	0.4094	5
INC21_MR	Tdurum_contig45714_427	128733057	6B	6.6913	7.5466	12.3351	0.4094	6
INC21_MR	Tdurum_contig45714_427	128733057	6B	6.5278	7.378	12.1669	0.4094	4
INC21_MR	Tdurum_contig45714_427	128733057	6B	4.3411	5.109	10.3754	0.4094	2
SEV19_GH	tplb0021d05_204	14867656	6B	4.9268	5.72	7.6635	0.3725	2
DON_BLUP	wsnp_Ex_c16090_24522660	6220521	6B	3.1265	3.8297	5.0127	0.4605	2
ISD	RAC875_c12259_1892	12672953	6B	4.28	5.045	26.6194	0.2216	3
ISD	Kukri_c4834_1883	562597982	6B	3.8605	4.605	12.9783	0.4072	1
ISD	Excalibur_c43557_540	578100510	6B	4.7585	5.5447	11.2338	0.1723	1
ISD	Kukri_c75566_265	123747848	6B	3.349	4.0656	10.0395	0.1541	4
ISD	Excalibur_c30648_924	11539157	6B	5.2615	6.0679	8.677	0.2444	2
ISD	Excalibur_c30648_924	11539157	6B	5.8502	6.6781	6.5521	0.2444	6
INC_BLUP	BS00022145_51	83286829	7A	5.2214	6.0263	16.7434	0.0913	1
INC19_NSF	Excalibur_c79516_137	1722982	7A	3.5043	4.2298	10.8281	0.254	5
INC21_MR	Kukri_c42807_473	607556072	7A	3.5902	4.3204	18.6083	0.3226	6
SEV19_NSF	Kukri_c44248_99	4472743	7A	3.4833	4.2076	11.6222	0.1367	3
INC_BLUP	Tdurum_contig49189_168	79540730	7A	5.0913	5.8911	14.9914	0.2072	1
INC20_NSF	wsnp_Ku_c42539_50247597	670799930	7A	5.5595	6.377	14.7765	0.1122	4
INC20_NSF	wsnp_Ku_c42539_50247597	670799930	7A	3.8579	4.6023	21.9431	0.113	1
VRI	RAC875_c21280_2176	582574953	7A	5.5279	6.3443	10.2027	0.3939	3, R
VRI	wsnp_Ku_c42539_50247597	670799930	7A	4.7504	5.5362	9.0857	0.1117	3
VRI	Tdurum_contig69067_405	661961887	7A	5.3132	6.1215	5.4	0.1109	2
DON_GH	IAAV3713	706861462	7B	6.8381	7.6978	19.3664	0.4843	5
DON_GH	IAAV3713	706861462	7B	4.1158	4.873	14.7926	0.4843	4
SEV20_NSF	Kukri_c49530_762	535257210	7B	3.0406	3.7385	5.2927	0.1724	1
DON_GH	Kukri_c51101_351	630107901	7B	5.9616	6.7933	24.126	0.4528	6
DON_GH	Kukri_c51101_351	630107901	7B	3.9424	4.6911	20.1335	0.4528	4
DON_GH	Kukri_c51101_351	630107901	7B	3.4175	4.1381	11.2367	0.4528	5
DON_GH	RAC875_c4834_694	613176624	7B	3.0502	3.7486	6.4596	0.1063	2
DON_GH	RAC875_c6650_838	114887	7B	4.5474	5.3245	16.6727	0.348	1
INC_BLUP	Tdurum_contig41918_666	628455692	7B	4.0175	4.7699	5.1283	0.4509	6
SEV21_NSF	Tdurum_contig51313_408	162779177	7B	3.9886	7.0873	4.7396	0.4041	4
Mean_GHSEV	RAC875_c10710_87	716069492	3A	3.7424	4.4808	11.8297	0.4442	5
Mean_GHSEV	RAC875_c10710_87	716069492	3A	3.9418	4.6905	7.9268	0.4442	6
II-Agro-morphological Traits
Trait name	SNP	Marker position (bp)	Chr	LOD score	R2 (%)	'-log10(P)'	MAF	Model
HD19_NSF	Excalibur_c11941_612	23966748	1A	6.106	53.9669	6.9426	0.0423	1
PH_BLUP	tplb0052b04_1651	48773522	1A	3.2993	13.9065	4.013	0.2538	3
PH19_NSF	tplb0052b04_1651	48773522	1A	5.1036	5.9039	22.3895	0.2529	3
PH21_NSF	BS00095286_51	8914715	1B	4.884	5.6754	12.5582	0.2331	5
PH21_NSF	BS00095286_51	8914715	1B	6.6713	7.526	11.0708	0.233	1
AD21_MR	wsnp_BM140362B_Ta_1_1	553632647	1B	4.578	23.0353	5.3564	0.3327	5
AD21_MR	wsnp_BM140362B_Ta_1_1	553632647	1B	3.6151	18.4591	4.3467	0.3327	4
Blup_HD	BobWhite_c36862_84	631999928	1B	3.4358	6.6552	4.1574	0.1974	4
HD19_NSF	IAAV5331	133985264	2A	3.9232	19.1822	4.6709	0.2008	4
PH19_NSF	GENE-1213_138	562602777	2A	5.5691	6.387	13.4922	0.4431	3
MAT20_NSF	RAC875_rep_c71112_400	4990473	2B	6.5279	7.3781	17.6206	0.1404	3
MAT20_NSF	RAC875_rep_c71112_400	4990473	2B	5.3833	6.1943	9.9027	0.1393	4
PH21_NSF	wsnp_Ra_c407_862316	53465064	2B	4.8496	5.6396	12.0888	0.1372	4
PH21_NSF	wsnp_Ra_c407_862316	53465064	2B	5.3175	6.126	6.2284	0.1372	6
HD19_NSF	Excalibur_c4349_1050	57654467	2B	5.1745	8.7505	5.9775	0.4545	2
PH21_NSF	BobWhite_c41535_52	58979394	2B	5.9931	6.8259	18.0467	0.358	3
PH20_NSF	Tdurum_contig62852_538	104063765	2B	6.0175	6.8511	18.346	0.3544	3
PH_BLUP	wsnp_RFL_Contig2744_2471775	105992058	2B	4.4971	9.7453	5.272	0.3598	3
PH_BLUP	Excalibur_c41536_808	110479942	2B	3.4371	9.896	4.1588	0.1345	1
PH_BLUP	RAC875_c9932_705	608201020	2B	3.6896	7.4989	4.4252	0.4229	4
HD21_NSF	GENE-0910_153	639221060	2B	3.5404	5.2853	4.2679	0.142	3
MAT20_NSF	IAAV6424	691780816	2B	4.5865	5.3653	4.7207	0.2942	3
HD21_NSF	Excalibur_rep_c109577_191	775369115	2B	3.9005	11.5291	4.6471	0.1932	1
AD21_MR	Excalibur_c74925_338	792711472	2B	3.3173	6.7836	4.0321	0.4659	1
HD21_NSF	Excalibur_rep_c107843_131	7921945	3A	3.9132	8.5519	4.6604	0.4905	1
MAT_BLUP	wsnp_Ex_c4548_8166555	23653056	3A	3.5688	10.243	4.2979	0.4318	3
HD21_NSF	RAC875_c5056_220	628698715	3A	4.8201	9.8944	5.6089	0.4489	3
PH21_NSF	Kukri_c53787_620	21212723	4A	4.3736	5.1429	8.316	0.406	5
MAT20_NSF	JG_c1844_303	589591863	4A	6.5471	7.3979	31.9113	0.2099	5
MAT20_NSF	JG_c1844_303	589591863	4A	4.7472	5.5329	9.4488	0.2099	6
AD21_MR	Excalibur_c44987_327	603208541	4A	3.1121	10.1838	3.8145	0.1316	4
HD21_NSF	Tdurum_contig20921_424	733888036	4A	4.6748	13.2054	5.4574	0.4773	1
MAT20_NSF	Tdurum_contig93615_540	22564949	4B	5.2938	6.1014	4.9272	0.187	2
PH19_NSF	wsnp_BE442666B_Ta_2_2	27396823	4B	6.6622	7.5166	6.7315	0.072	5
PH19_NSF	wsnp_BE442666B_Ta_2_2	27396823	4B	8.5793	9.4858	5.3135	0.072	6
PH20_NSF	wsnp_BE442666B_Ta_2_2	27396823	4B	16.1336	17.1722	10.3451	0.0703	5
PH20_NSF	RAC875_c2226_933	28490763	4B	6.3283	7.1722	11.9183	0.3973	6
MAT_BLUP	wsnp_BF482960B_Ta_1_4	28954488	4B	5.2343	14.1816	6.0397	0.1705	3, R
MAT_BLUP	wsnp_BF482960B_Ta_1_4	28954488	4B	3.2332	5.3518	3.943	0.1692	4
MAT20_NSF	wsnp_BF482960B_Ta_1_4	28954488	4B	20.7386	21.8303	21.7095	0.1731	3
MAT20_NSF	wsnp_BF482960B_Ta_1_4	28954488	4B	12.3004	13.2819	12.4438	0.1718	4
MAT20_NSF	wsnp_BF482960B_Ta_1_4	28954488	4B	6.1507	6.9888	8.9392	0.1718	2
PH_BLUP	wsnp_BF482960B_Ta_1_4	28954488	4B	41.3776	42.101	42.6164	0.1692	5, R
PH_BLUP	wsnp_BF482960B_Ta_1_4	28954488	4B	42.3002	34.4977	43.5437	0.1705	3
PH_BLUP	wsnp_BF482960B_Ta_1_4	28954488	4B	29.6799	33.2108	30.8478	0.1692	4
PH_BLUP	wsnp_BF482960B_Ta_1_4	28954488	4B	25.3321	32.3919	26.4664	0.1692	2
PH_BLUP	wsnp_BF482960B_Ta_1_4	28954488	4B	39.1936	19.7764	40.4208	0.1692	5
PH19_NSF	wsnp_BF482960B_Ta_1_4	28954488	4B	25.7479	26.8856	31.8555	0.1751	5
PH19_NSF	wsnp_BF482960B_Ta_1_4	28954488	4B	26.6832	27.8285	29.419	0.1751	4
PH19_NSF	wsnp_BF482960B_Ta_1_4	28954488	4B	21.5708	22.6709	28.9453	0.1751	2
PH19_NSF	wsnp_BF482960B_Ta_1_4	28954488	4B	23.7173	24.8375	20.3737	0.1765	3
PH19_NSF	wsnp_BF482960B_Ta_1_4	28954488	4B	22.0551	23.1599	19.779	0.1751	6
PH20_NSF	wsnp_BF482960B_Ta_1_4	28954488	4B	31.7401	32.9223	44.508	0.1711	4
PH20_NSF	wsnp_BF482960B_Ta_1_4	28954488	4B	42.9577	44.2045	42.1594	0.1711	5
PH20_NSF	wsnp_BF482960B_Ta_1_4	28954488	4B	27.6587	28.8116	36.4571	0.1711	2
PH20_NSF	wsnp_BF482960B_Ta_1_4	28954488	4B	28.5319	29.6914	36.3705	0.1724	3
PH20_NSF	wsnp_BF482960B_Ta_1_4	28954488	4B	21.9807	23.0848	10.9155	0.1711	6
PH21_NSF	wsnp_BF482960B_Ta_1_4	28954488	4B	21.7538	22.8557	23.8626	0.1705	3
PH21_NSF	wsnp_BF482960B_Ta_1_4	28954488	4B	21.1779	22.2741	21.4259	0.1692	4
PH21_NSF	wsnp_BF482960B_Ta_1_4	28954488	4B	14.8939	15.9156	15.2757	0.1692	5
PH21_NSF	wsnp_BF482960B_Ta_1_4	28954488	4B	7.5402	8.42	13.8107	0.1692	2
PH21_NSF	wsnp_BF482960B_Ta_1_4	28954488	4B	16.7751	17.8219	9.9838	0.1692	6
MAT_BLUP	Ex_c101685_711	28959935	4B	4.1475	52.9416	4.9062	0.0871	1
PH_BLUP	Ex_c101685_711	28959935	4B	9.4494	60.2962	10.3759	0.0871	1
PH20_NSF	Ex_c101685_711	28959935	4B	12.174	13.1534	62.1054	0.0881	1
PH21_NSF	Ex_c101685_711	28959935	4B	5.6485	6.4693	29.0962	0.0871	1
PH20_NSF	Tdurum_contig27834_260	30862739	4B	5.4424	6.2556	19.6063	0.0977	1
MAT_BLUP	BS00021984_51	35520822	4B	4.0267	9.2379	4.7796	0.156	5
PH_BLUP	Tdurum_contig63670_287	36644888	4B	3.7764	9.8213	4.5166	0.1936	4
Blup_HD	Tdurum_contig52805_183	404513784	4B	4.1285	9.2582	4.8863	0.3485	3
HD21_NSF	Tdurum_contig52805_183	404513784	4B	3.2604	5.5531	3.9718	0.3485	3
HD21_NSF	Tdurum_contig52805_183	404513784	4B	3.5409	5.4415	4.2684	0.3496	4
HD20_NSF	Excalibur_c24563_339	575618912	4B	4.8954	9.6868	5.6873	0.0779	4
HD21_NSF	Excalibur_c29568_191	646267501	4B	3.1969	6.8548	3.9045	0.4564	3
AD21_MR	BS00041220_51	46232499	5A	3.4682	18.5787	4.1917	0.0795	3
HD20_NSF	wsnp_Ex_c27046_36265198	574751244	5A	3.112	7.6506	3.8143	0.4981	3
HD19_NSF	BS00076246_51	578058239	5A	7.9979	10.2687	8.8898	0.2689	4
HD19_NSF	BS00076246_51	578058239	5A	3.2424	7.4483	3.9527	0.2577	1
HD19_NSF	BS00076246_51	578058239	5A	3.8378	6.3438	4.5812	0.2689	5
HD19_NSF	Tdurum_contig52695_388	578449341	5A	4.4023	10.3125	5.1729	0.1326	6
PH21_NSF	wsnp_Ex_c54193_57155537	586605655	5A	5.6639	6.4852	25.7121	0.3144	1
PH21_NSF	wsnp_Ex_c54193_57155537	586605655	5A	5.0521	5.8503	9.8173	0.3158	6
PH21_NSF	IAAV3365	586605878	5A	6.6317	7.4852	9.4067	0.3722	2
PH21_NSF	IAAV3365	586605878	5A	5.9589	6.7905	5.9456	0.3722	5
Blup_HD	BobWhite_c21949_150	588552586	5A	20.9948	44.5219	22.0891	0.3534	2, R
Blup_HD	BobWhite_c21949_150	588552586	5A	27.3382	42.7069	28.4886	0.3561	3
Blup_HD	BobWhite_c21949_150	588552586	5A	22.5085	41.2681	23.6176	0.3534	5
Blup_HD	BobWhite_c21949_150	588552586	5A	20.2361	38.3924	21.3226	0.3534	4
Blup_HD	BobWhite_c21949_150	588552586	5A	19.34	20.8684	20.4169	0.3534	6
HD20_NSF	BobWhite_c21949_150	588552586	5A	20.0666	39.92	21.1513	0.3536	5
HD20_NSF	BobWhite_c21949_150	588552586	5A	17.8697	38.8771	18.9299	0.3563	3
HD20_NSF	BobWhite_c21949_150	588552586	5A	25.0054	37.9821	26.1369	0.3536	6
HD20_NSF	BobWhite_c21949_150	588552586	5A	5.4387	34.8148	6.2518	0.3536	2
HD20_NSF	BobWhite_c21949_150	588552586	5A	20.9322	30.303	22.0259	0.3536	4
HD21_NSF	BobWhite_c21949_150	588552586	5A	18.622	40.3502	19.6909	0.3534	2
HD21_NSF	BobWhite_c21949_150	588552586	5A	23.0067	34.4272	24.1205	0.3534	5
HD21_NSF	BobWhite_c21949_150	588552586	5A	22.8854	33.5796	23.998	0.3534	4
HD21_NSF	BobWhite_c21949_150	588552586	5A	23.3829	29.4633	24.5001	0.3561	3
HD21_NSF	BobWhite_c21949_150	588552586	5A	20.2232	25.5367	21.3096	0.3534	6
MAT_BLUP	BobWhite_c21949_150	588552586	5A	14.6545	14.4348	15.6728	0.3561	3
MAT_BLUP	BobWhite_c21949_150	588552586	5A	5.6033	13.248	6.4225	0.3534	2
MAT_BLUP	BobWhite_c21949_150	588552586	5A	8.944	12.6072	9.8591	0.3534	5
MAT_BLUP	BobWhite_c21949_150	588552586	5A	12.0787	12.119	13.0564	0.3534	5
MAT_BLUP	BobWhite_c21949_150	588552586	5A	9.0031	10.596	9.9195	0.3534	4
MAT21_NSF	BobWhite_c21949_150	588552586	5A	6.2459	7.0871	14.2661	0.3534	2
MAT21_NSF	BobWhite_c21949_150	588552586	5A	9.2179	10.1392	12.4532	0.3534	5
MAT21_NSF	BobWhite_c21949_150	588552586	5A	9.498	10.4256	12.093	0.3534	4
MAT21_NSF	BobWhite_c21949_150	588552586	5A	6.8214	7.6806	10.148	0.3534	6
HD20_NSF	BS00075959_51	588741064	5A	9.836	31.1114	10.7708	0.4042	1
Blup_HD	Kukri_c33022_198	589223708	5A	20.8546	33.0919	21.9475	0.3617	1
HD21_NSF	Kukri_c33022_198	589223708	5A	17.8613	26.1378	18.9214	0.3617	1
MAT_BLUP	Kukri_c33022_198	589223708	5A	8.7712	8.994	9.6822	0.3617	1, R
MAT21_NSF	Kukri_c33022_198	589223708	5A	6.5904	7.4426	9.2788	0.3617	3
MAT_BLUP	wsnp_Ex_c18754_27630557	592205485	5A	3.6734	8.5742	4.4081	0.344	4
AD21_MR	TA001523-1009	659725808	5A	3.4948	12.9168	4.2198	0.4643	5
MAT21_NSF	TA001523-1009	659725808	5A	6.3967	7.2428	14.4657	0.4643	5
MAT21_NSF	TA001523-1009	659725808	5A	4.7355	5.5207	12.9785	0.4643	6
MAT21_NSF	TA001523-1009	659725808	5A	4.7938	5.5815	11.5558	0.4643	4
HD20_NSF	wsnp_Ra_c24619_34168104	508795460	5B	4.0303	12.927	4.7834	0.295	1
MAT20_NSF	RAC875_c29753_800	22443241	6A	4.7741	5.5609	6.1868	0.458	4
MAT_BLUP	BS00110902_51	23356693	6A	8.0463	14.9403	8.9395	0.3996	3
MAT_BLUP	BS00110902_51	23356693	6A	4.331	13.2309	5.0984	0.4004	4
MAT_BLUP	BS00110902_51	23356693	6A	3.5584	10.5761	4.2869	0.4004	5
MAT21_NSF	BS00110902_51	23356693	6A	5.4734	6.2878	14.8508	0.4004	4
MAT_BLUP	Tdurum_contig9612_80	23357745	6A	5.7436	12.1905	6.5678	0.1053	5
HD20_NSF	RFL_Contig2954_581	23887791	6A	3.6609	5.8034	4.395	0.069	1
PH19_NSF	Ex_c3265_2068	155258514	6A	4.321	5.0879	11.3929	0.2062	5
HD19_NSF	Tdurum_contig13068_208	595060096	6A	7.3142	29.4672	8.1877	0.4773	4
HD19_NSF	Tdurum_contig13068_208	595060096	6A	4.2177	21.7159	4.9798	0.4773	5
PH_BLUP	BS00065174_51	123748797	6B	4.4264	9.6867	5.1981	0.1534	3
HD19_NSF	Tdurum_contig93258_281	619632937	7A	4.7126	9.1084	5.4968	0.1308	1
Blup_HD	wsnp_Ku_c42539_50247597	670799930	7A	4.8527	11.1253	5.6428	0.1109	4
Blup_HD	wsnp_Ku_c42539_50247597	670799930	7A	4.7491	10.1838	5.5349	0.1109	5
HD20_NSF	wsnp_Ku_c42539_50247597	670799930	7A	4.7643	8.7133	5.5507	0.1122	4
AD21_MR	wsnp_Ex_c11106_18003332	41543125	7B	4.5924	7.6785	5.3714	0.3459	2
PH21_NSF	wsnp_Ex_c204_400545	113204371	7B	6.1864	7.0257	5.8495	0.4527	3
HD20_NSF	Ra_c4742_258	360402459	7B	4.2413	6.5175	5.0045	0.481	4
HD21_NSF	Ra_c4742_258	360402459	7B	6.548	15.7507	7.3989	0.4812	4
MAT21_NSF	wsnp_CD454314B_Ta_2_1	451077659	7B	4.8622	5.6527	8.7582	0.2162	6
Blup_HD	Kukri_c64387_218	595170249	7B	5.1337	21.6184	5.9351	0.2481	1
Blup_HD	Kukri_c64387_218	595170249	7B	4.4803	8.0473	5.2544	0.2481	6
HD21_NSF	Kukri_c50071_1084	632490355	7B	3.5606	6.775	4.2892	0.322	3
MAT_BLUP	Kukri_c50071_1084	632490355	7B	3.852	5.9205	4.5961	0.322	3
MAT21_NSF	Kukri_c50071_1084	632490355	7B	5.8652	6.6936	25.5729	0.322	3
III - Quality traits
Trait	QTN	Marker position (bp)	Chr	LOD	R2 (%)	-log10(P)	MAF	Model
YP	BS00063236_51	752830329	2B	3.9015	9.5372	4.6481	0.3596	1
PRO	BS00084348_51	9855058	3A	3.638	7.4814	4.3708	0.0827	3
PRO	BS00084348_51	9855058	3A	4.5904	5.9026	5.3694	0.0821	5
PRO	BS00084348_51	9855058	3A	4.1842	5.2852	4.9447	0.0821	4
YP	Tdurum_contig31037_205	571407414	3A	3.6405	11.4928	4.3735	0.2156	4
YP	BS00068399_51	829263832	3B	3.5607	6.7347	4.2893	0.1115	3
YP	Tdurum_contig12177_1221	88845413	4B	4.3096	9.1634	5.076	0.4058	3
PRO	IAAV731	11969138	5A	3.4108	9.7092	4.131	0.271	4
YP	BobWhite_c41378_532	181400009	5A	3.603	10.9051	4.3339	0.3588	6
PRO	BS00022652_51	378851432	5B	3.7351	8.5332	4.4732	0.4866	2, R
PRO	wsnp_Ex_rep_c67468_66069282	32660685	6A	6.3541	29.7464	7.1988	0.25	3
PRO	wsnp_Ex_rep_c67468_66069282	32660685	6A	4.4831	20.2326	5.2573	0.2481	6
PRO	wsnp_Ex_rep_c67468_66069282	32660685	6A	4.5784	19.6691	5.3569	0.2481	4
PRO	Excalibur_c25211_828	34285847	6A	3.8881	13.379	4.6341	0.3577	1
PRO	Excalibur_c25211_828	34285847	6A	4.3144	9.2251	5.081	0.355	5
YP	RAC875_c3728_88	449638360	6A	4.2853	5.6034	5.0505	0.479	6
YP	Excalibur_c44739_232	608501893	6A	5.5792	7.2928	6.3975	0.4447	6
YP	Excalibur_c44739_232	608501893	6A	3.7697	6.1803	4.5095	0.4447	4
YP	JD_c11426_334	138470916	7B	5.0005	24.7933	5.7966	0.0821	5
YP	JD_c11426_334	138470916	7B	6.1221	24.1558	6.9592	0.0827	3
YP	JD_c11426_334	138470916	7B	5.9488	22.2461	6.7801	0.0821	4
YP	RAC875_c56724_234	691714612	7B	3.1028	9.3224	3.8046	0.3538	1
YP	wsnp_Ex_c16577_25095267	728691914	7B	6.9726	9.7098	7.8363	0.1431	4
YP	wsnp_Ex_c16577_25095267	728691914	7B	6.1303	7.6418	6.9677	0.1431	5
YP	Excalibur_c49736_1197	728691941	7B	8.158	22.8747	9.054	0.4103	6
YP	Excalibur_c49736_1197	728691941	7B	5.2016	15.8868	6.0057	0.4096	3

## Sheet: Multilocus_RTM
Locus	Chromosome	Position	Pvalue	-log10(P)	Trait
LDB_1_353625979_353628563*	1A	353625979	7.80122e-06	5.17784	BLUP_INC
LDB_3_746623073_746763790	2A	746623073	6.73669e-14	13.1716	FDK
LDB_3_30133014	2A	30133014	2.63052e-27	26.58	DON_GH
LDB_3_568403733	2A	568403733	8.68793e-06	5.06108	DON_GH
LDB_5_9613349	3A	9613349	2.20699e-08	7.6562	FDK
LDB_6_796310522	3B	796310522	3.45601e-06	5.46143	BLUP_PH
LDB_6_578808582_578813912*	3B	578808582	8.75312e-07	6.05784	BLUP_FLSEV
LDB_7_636688463*	4A	636688463	3.02024e-08	7.51996	BLUP_HD
LDB_7_634735725_634736424	4A	634735725	9.27753e-08	7.03257	BLUP_HD
LDB_7_636688463*	4A	636688463	8.68047e-08	7.06146	BLUP_FLSEV
LDB_8_32250820*	4B	32250820	4.93753e-08	7.30649	FDK
LDB_8_28954488_28959935*	4B	28954488	8.55234e-28	27.0679	BLUP_PH
LDB_8_27396823_27396885*	4B	27396823	1.53385e-15	14.8142	BLUP_PH
LDB_8_28954488_28959935*	4B	28954488	2.27857e-14	13.6423	BLUP_MAT
LDB_9_589223708*	5A	589223708	2.42398e-08	7.61547	VRI
LDB_9_595372444	5A	595372444	2.48571e-07	6.60455	FDK
LDB_9_589223708	5A	589223708	1.14852e-07	6.93986	BLUP_MAT
LDB_9_585020465_585068198	5A	585020465	1.40076e-20	19.8536	BLUP_HD
LDB_9_586605586_586724501*	5A	586605586	4.74928e-06	5.32337	BLUP_FLSEV
LDB_9_585020465_585068198	5A	585020465	1.77536e-06	5.75071	AD
LDB_10_378851432*	5B	378851432	7.38114e-06	5.13188	PRO
LDB_11_5604712*	6A	5604712	3.30881e-07	6.48033	BLUP_FLDON, VRI
LDB_13_592916790	7A	592916790	8.05812e-07	6.09377	VRI
LDB_13_593679657	7A	593679657	8.05812e-07	6.09377	VRI
LDB_13_700285288_700285326	7A	700285288	8.62672e-06	5.06415	BLUP_MAT
LDB_14_743300054_743302149*	7B	743300054	2.82651e-11	10.5487	YP

## Sheet: Singlelocus_Tassel
FHB traits
Trait_Environment	SNP	P value	'-log10(P)'	R2 (%)	Chr	Pos	Model
SEV_GH20	RAC875_c18689_1950		4.35747	0.0658135	6B	15.2	MLM_K
SEV_NSF19	BS00023431_51	9.88657e-05	4.00495	0.0607309	4B	38.4	MLM_K
SEV_NSF20	wsnp_Ex_c54193_57155537	8.01593e-05	4.09605	0.0607471	5A	144.8	MLM_K
SEV_NSF20	Kukri_c32803_150	7.90539e-05	4.10208	0.0608527	3B	2.8	MLM_K
SEV_BLUP	BS00079989_51	6.94205e-05	4.15851	0.061179	3B	6	MLM_K
SEV_NSF19	RFL_Contig2549_565	7.78939e-05	4.1085	0.0625914	3B	2.4	MLM_K
SEV_NSF19	BS00033614_51	6.98019e-05	4.15613	0.0634494	4B	35.2	MLM_K
SEV_BLUP	Kukri_c32803_150	4.33746e-05	4.36276	0.0647337	3B	2.8	MLM_K
SEV_NSF20	Excalibur_c15332_453	4.00765e-05	4.39711	0.0660425	3B	99.4	MLM_K
SEV_BLUP	wsnp_Ex_c54193_57155537	3.15108e-05	4.50154	0.0671609	5A	144.8	MLM_K
SEV_NSF20	RAC875_c13931_205	1.91714e-05	4.71735	0.0717256	5A	143.5	MLM_K
SEV_BLUP	RAC875_c13931_205	1.44818e-05	4.83918	0.0731055	5A	143.5	MLM_K
SEV_BLUP	BobWhite_c21949_150	7.98284e-05	4.09784	0.0732415	5A	144.8	MLM_K
SEV_NSF20	RAC875_rep_c115516_134	1.23613e-05	4.90793	0.0751317	3B	99.4	MLM_K
SEV_NSF20	RAC875_rep_c109105_57	6.96915e-05	4.15682	0.0751426	3B	99.4	MLM_K
SEV_NSF20	Ku_c24488_313	6.45737e-05	4.18994	0.0757637	3B	3.4	MLM_K
SEV_NSF20	IAAV3365	6.25312e-05	4.2039	0.0760255	5A	144.8	MLM_K
SEV_NSF20	wsnp_AJ612027A_Ta_2_5	1.05172e-05	4.9781	0.07639	5A	144.8	MLM_K
SEV_NSF20	wsnp_BF293620A_Ta_2_1	5.03393e-05	4.29809	0.0777941	5A	144.8	MLM_K
SEV_BLUP	Ex_c101685_705	4.50384e-05	4.34642	0.0778551	4B	30.8	MLM_K
SEV_NSF21	Kukri_c53787_620	3.97892e-05	4.40024	0.0778862	4A	20.9	MLM_K
SEV_NSF20	BobWhite_c21949_150	4.63696e-05	4.33377	0.0784647	5A	144.8	MLM_K
SEV_BLUP	wsnp_AJ612027A_Ta_2_5	4.31642e-06	5.36488	0.0824672	5A	144.8	MLM_K
SEV_BLUP	wsnp_BF293620A_Ta_2_1	2.51245e-05	4.5999	0.0825803	5A	144.8	MLM_K
SEV_BLUP	Excalibur_c15332_1305	2.28657e-05	4.64082	0.083345	3B	99.4	MLM_K
SEV_BLUP	Excalibur_c15332_453	3.44829e-06	5.4624	0.0842175	3B	99.4	MLM_K
SEV_BLUP	RAC875_rep_c115516_134	1.40775e-06	5.85147	0.0912424	3B	99.4	MLM_K
SEV_BLUP	RAC875_rep_c109105_57	7.96076e-06	5.09905	0.0919463	3B	99.4	MLM_K
SEV_NSF21	Kukri_c33022_198	6.37241e-06	5.1957	0.0926105	5A	144.8	MLM_K
SEV_NSF21	wsnp_Ex_c54193_57155537	1.005e-06	5.99783	0.0927401	5A	144.8	MLM_K
SEV_NSF21	RAC875_c13931_205	8.43014e-07	6.07417	0.094113	5A	143.5	MLM_K
SEV_NSF21	IAAV3365	5.03841e-06	5.29771	0.0945134	5A	144.8	MLM_K
SEV_NSF21	BS00075959_51	4.94303e-06	5.30601	0.0946684	5A	144.8	MLM_K
SEV_NSF19	RAC875_c27536_611	6.47495e-06	5.18876	0.097227	4B	32.9	MLM_K
SEV_NSF21	Excalibur_c23354_306	3.59469e-06	5.44434	0.0972547	5A	144.8	MLM_K
SEV_NSF21	wsnp_AJ612027A_Ta_2_5	4.20688e-07	6.37604	0.099566	5A	144.8	MLM_K
SEV_NSF21	wsnp_Ex_c54193_57155632	1.91208e-06	5.71849	0.102399	5A	144.8	MLM_K
SEV_NSF21	BobWhite_c21949_150	9.49408e-07	6.02255	0.108132	5A	144.8	MLM_K
SEV_NSF21	wsnp_BF293620A_Ta_2_1	8.02619e-07	6.09549	0.109512	5A	144.8	MLM_K
SEV_NSF19	RAC875_c61273_277	1.29101e-07	6.88907	0.114553	4B	23.5	MLM_K
SEV_NSF19	JG_c1844_303	8.27462e-08	7.08225	0.135038	4B	22	MLM_K
SEV_NSF19	Ex_c101685_705	3.19286e-11	10.4958	0.206558	4B	30.8	MLM_K
INC_NSF20	wsnp_AJ612027A_Ta_2_5	6.34072e-12	11.1979	0.19076	5A	144.8	MLM_K
INC_NSF20	RAC875_c13931_205	2.1352e-11	10.6706	0.180308	5A	143.5	MLM_K
INC_NSF20	BobWhite_c21949_150	2.6194e-11	10.5818	0.19711	5A	144.8	MLM_K
INC_NSF20	IAAV3365	3.43839e-11	10.4636	0.1947	5A	144.8	MLM_K
INC_NSF20	wsnp_BF293620A_Ta_2_1	4.6948e-11	10.3284	0.191948	5A	144.8	MLM_K
INC_NSF20	wsnp_Ex_c54193_57155537	7.02123e-11	10.1536	0.170164	5A	144.8	MLM_K
INC_NSF20	Kukri_c33022_198	1.2769e-10	9.89384	0.183151	5A	144.8	MLM_K
INC_NSF20	wsnp_Ex_c54193_57155632	4.96211e-10	9.30433	0.171323	5A	144.8	MLM_K
INC_NSF20	Excalibur_c23354_306	5.39112e-10	9.26832	0.170605	5A	144.8	MLM_K
INC_NSF20	BS00075959_51	5.663e-10	9.24695	0.170178	5A	144.8	MLM_K
INC_NSF20	wsnp_Ex_c8424_14192191	1.40306e-06	5.85292	0.104481	5A	147.4	MLM_K
INC_NSF20	wsnp_Ex_c53983_57032473	3.13728e-06	5.50345	0.0835377	5A	135.2	MLM_K
INC_NSF20	Excalibur_c49550_97	6.65709e-06	5.17672	0.0918537	5A	149.7	MLM_K
INC_NSF20	Tdurum_contig10210_425	1.57536e-05	4.80262	0.0849321	5A	135.2	MLM_K
INC_NSF20	Tdurum_contig42954_1081	4.70702e-05	4.32725	0.0762022	7A	154.6	MLM_K
INC_NSF20	IAAV1311	5.0152e-05	4.29971	0.0756986	5A	135.2	MLM_K
INC_NSF20	Kukri_c6492_375	8.62296e-05	4.06434	0.0714052	5A	134.5	MLM_K
INC_NSF20	GENE-1407_467	9.7502e-05	4.01099	0.0704344	4B	122.8	MLM_K
INC_NSF20	wsnp_Ex_c7059_12151409	9.91002e-05	4.00393	0.0703059	4B	122.8	MLM_K
INC_MR21	wsnp_Ra_c9738_16173810	3.77374e-06	5.42323	0.0972104	3A	20.9	MLM_K
INC_MR21	Excalibur_c4548_2697	5.78313e-06	5.23784	0.0937338	3A	20.9	MLM_K
INC_MR21	wsnp_Ra_c9738_16174002	6.88491e-06	5.1621	0.0923168	3A	20.9	MLM_K
INC_MR21	Excalibur_c4548_2505	6.88491e-06	5.1621	0.0923168	3A	20.9	MLM_K
INC_MR21	BS00067550_51	3.07786e-05	4.51175	0.0802252	5B	6.5	MLM_K
INC_MR21	RFL_Contig1899_2863	6.2584e-05	4.20354	0.0745423	5B	7.2	MLM_K
INC_MR21	wsnp_Ku_rep_c103274_90057407	6.41128e-05	4.19306	0.0743496	5B	7.2	MLM_K
INC_MR22	BS00022564_51	2.56229e-05	4.59137	0.0882683	1B	6.1	MLM_K
INC_MR22	Tdurum_contig56511_515	0.000122046	3.91348	0.0747576	2A	96.3	MLM_K
INC_MR22	BS00081981_51	2.42336e-05	4.61558	0.0887539	3A	96.3	MLM_K
INC_MR22	Excalibur_c19658_82	2.41315e-05	4.61742	0.0887907	3A	5.3	MLM_K
INC_MR22	JG_c1844_303	4.57452e-05	4.33965	0.0832316	4A	5.3	MLM_K
INC_MR22	RAC875_c61273_277	1.83314e-05	4.7368	0.0763371	4A	22	MLM_K
INC_MR22	RAC875_c19303_228	4.30253e-06	5.36628	0.088354	4A	23.5	MLM_K
INC_MR22	Ex_c101685_705	0.000169763	3.77016	0.0719229	4B	30.8	MLM_K
INC_MR22	wsnp_Ku_c28756_38667953	7.43787e-05	4.12855	0.0649258	4B	35	MLM_K
INC_MR22	BS00021984_51	5.20791e-05	4.28334	0.0678101	4B	35	MLM_K
INC_MR22	wsnp_Ex_c14026_21924297	4.30253e-06	5.36628	0.088354	4B	35	MLM_K
INC_MR22	Excalibur_c36630_2194	2.23387e-07	6.65094	0.113483	4B	35	MLM_K
INC_MR22	Excalibur_c5999_383	3.15798e-05	4.50059	0.0864491	6B	37	MLM_K
VRI_NSF20	wsnp_AJ612027A_Ta_2_5	5.46007e-10	9.2628	0.156894	5A	144.8	MLM_K
VRI_NSF20	RAC875_c13931_205	1.31669e-09	8.88052	0.149397	5A	143.5	MLM_K
VRI_NSF20	BobWhite_c21949_150	1.66488e-09	8.77862	0.165058	5A	144.8	MLM_K
VRI_NSF20	IAAV3365	4.05392e-09	8.39212	0.157242	5A	144.8	MLM_K
VRI_NSF20	wsnp_BF293620A_Ta_2_1	4.19499e-09	8.37727	0.156943	5A	144.8	MLM_K
VRI_NSF20	wsnp_Ex_c54193_57155537	6.50308e-09	8.18688	0.13594	5A	144.8	MLM_K
VRI_NSF20	Kukri_c33022_198	1.14102e-08	7.94271	0.148221	5A	144.8	MLM_K
VRI_NSF20	wsnp_Ex_c54193_57155632	4.69144e-08	7.32869	0.13601	5A	144.8	MLM_K
VRI_NSF20	Excalibur_c23354_306	4.70115e-08	7.3278	0.135992	5A	144.8	MLM_K
VRI_NSF20	BS00075959_51	4.72404e-08	7.32569	0.135951	5A	144.8	MLM_K
VRI_NSF20	FHB index (VRI) A98:A109	1.26311e-06	5.89856	0.108075	5A	147.4	MLM_K
VRI_NSF20	RAC875_c44002_166	3.4465e-05	4.46262	0.0807248	6B	8	MLM_K
VRI_NSF20	Tdurum_contig42070_1913	8.23147e-05	4.08452	0.0736371	4B	48.3	MLM_K
VRI_MR21	BS00067550_51	1.26965e-10	9.89632	0.180168	5B	6.5	MLM_K
VRI_MR21	wsnp_Ku_rep_c103274_90057407	1.31643e-10	9.8806	0.179857	5B	7.2	MLM_K
VRI_MR21	RFL_Contig1899_2863	1.33486e-10	9.87456	0.179737	5B	7.2	MLM_K
VRI_MR21	Tdurum_contig53796_360	8.66839e-08	7.06206	0.125366	5B	10.1	MLM_K
VRI_MR21	Tdurum_contig9291_744	9.74329e-08	7.01129	0.124408	5B	10.1	MLM_K
VRI_MR21	Tdurum_contig55429_147	1.49417e-07	6.8256	0.120914	1B	142.7	MLM_K
VRI_MR21	IACX2234	1.49417e-07	6.8256	0.120914	1B	142.7	MLM_K
VRI_MR21	Tdurum_contig55429_116	1.49417e-07	6.8256	0.120914	1B	142.7	MLM_K
VRI_MR21	TA001855-0472	3.43058e-07	6.46463	0.114154	6A	103	MLM_K
VRI_MR21	BS00061472_51	2.3792e-06	5.62357	0.0985669	1B	135.3	MLM_K
VRI_MR21	Tdurum_contig8840_575	2.59259e-06	5.58627	0.0978809	1B	135.3	MLM_K
VRI_MR21	RAC875_c55934_165	3.50529e-06	5.45528	0.0954752	1B	144.3	MLM_K
VRI_MR21	TA004917-1090	5.53955e-06	5.25653	0.0918356	6B	29.5	MLM_K
VRI_MR21	wsnp_Ra_c9738_16173810	5.68249e-06	5.24546	0.0916334	3A	20.9	MLM_K
VRI_MR21	Excalibur_c4548_2697	8.05872e-06	5.09373	0.0888638	3A	20.9	MLM_K
VRI_MR21	Excalibur_c4548_2505	8.4335e-06	5.07399	0.088504	3A	20.9	MLM_K
VRI_MR21	wsnp_Ra_c9738_16174002	8.4335e-06	5.07399	0.088504	3A	20.9	MLM_K
VRI_MR21	Tdurum_contig29629_437	9.23562e-06	5.03453	0.0877852	6A	72.4	MLM_K
VRI_MR21	tplb0043a07_880	1.11951e-05	4.95097	0.0862647	1B	118.1	MLM_K
VRI_MR21	Ra_c7324_1464	1.11951e-05	4.95097	0.0862647	1B	118.1	MLM_K
VRI_MR21	Kukri_c44191_452	1.39366e-05	4.85584	0.0845362	1B	117.4	MLM_K
VRI_MR21	wsnp_Ra_rep_c74936_72685894	1.39861e-05	4.8543	0.0845083	1A	49.7	MLM_K
VRI_MR21	BS00018740_51	1.46684e-05	4.83362	0.0841328	5B	176.6	MLM_K
VRI_MR21	BobWhite_c15582_253	1.81276e-05	4.74166	0.0824654	3A	170	MLM_K
VRI_MR21	Ex_c4051_1826	1.87817e-05	4.72627	0.0821865	1A	73.2	MLM_K
VRI_MR21	Tdurum_contig61324_473	1.87945e-05	4.72597	0.0821811	1B	20.5	MLM_K
VRI_MR21	Ra_c7324_527	1.90239e-05	4.7207	0.0820857	1B	118.1	MLM_K
VRI_MR21	wsnp_Ra_c18153_27161629	1.96954e-05	4.70563	0.0818129	3B	16	MLM_K
VRI_MR21	Ku_c35453_498	1.96954e-05	4.70563	0.0818129	3B	16	MLM_K
VRI_MR21	wsnp_Ku_c663_1368085	1.96954e-05	4.70563	0.0818129	3B	16	MLM_K
VRI_MR21	BS00028476_51	2.20168e-05	4.65725	0.0809371	1B	135.3	MLM_K
VRI_MR21	BS00044388_51	2.20833e-05	4.65594	0.0809134	5B	113.3	MLM_K
VRI_MR21	Ex_c11297_687	2.36623e-05	4.62594	0.0803709	3A	97	MLM_K
VRI_MR21	Kukri_c16760_1086	2.36679e-05	4.62584	0.0803691	2B	73.2	MLM_K
VRI_MR21	Tdurum_contig12518_200	2.39957e-05	4.61987	0.0802611	1B	135.3	MLM_K
VRI_MR21	Excalibur_rep_c92684_316	2.44881e-05	4.61104	0.0801016	7B	208.8	MLM_K
VRI_MR21	Ku_c33217_323	2.55573e-05	4.59249	0.0797661	5B	42.7	MLM_K
VRI_MR21	Tdurum_contig87938_342	2.6033e-05	4.58447	0.0796214	1B	70.8	MLM_K
VRI_MR21	wsnp_Ex_rep_c70578_69495303	2.89297e-05	4.53866	0.0787938	4A	63.6	MLM_K
VRI_MR21	wsnp_Ex_c12101_19360213	3.15063e-05	4.5016	0.0781251	1A	45.2	MLM_K
VRI_MR21	BS00068077_51	3.16298e-05	4.4999	0.0780944	1B	130.2	MLM_K
VRI_MR21	wsnp_CAP8_c334_304253	3.20706e-05	4.49389	0.077986	7B	7.8	MLM_K
VRI_MR21	BS00039187_51	3.21749e-05	4.49248	0.0779606	2B	180.1	MLM_K
VRI_MR21	wsnp_Ex_rep_c109742_92411838	3.34186e-05	4.47601	0.0776635	1A	77.5	MLM_K
VRI_MR21	BS00067934_51	3.37376e-05	4.47189	0.0775891	6A	64.1	MLM_K
VRI_MR21	IAAV5939	3.43506e-05	4.46407	0.077448	1A	58.4	MLM_K
VRI_MR21	Excalibur_c9083_981	3.44394e-05	4.46294	0.0774278	7A	184.1	MLM_K
VRI_MR21	BobWhite_c82_578	3.44673e-05	4.46259	0.0774215	6A	90.8	MLM_K
VRI_MR21	Excalibur_rep_c102844_573	3.454e-05	4.46168	0.077405	2B	48.2	MLM_K
VRI_MR21	tplb0057m23_413	3.48098e-05	4.4583	0.077344	5A	84.2	MLM_K
VRI_MR21	wsnp_Ex_c24594_33843836	3.49946e-05	4.456	0.0773026	5A	84.2	MLM_K
VRI_MR21	RAC875_c22233_83	3.52163e-05	4.45326	0.0772532	7A	7	MLM_K
VRI_MR21	BS00066349_51	3.52543e-05	4.45279	0.0772447	5A	84.7	MLM_K
VRI_MR21	BS00022914_51	3.52543e-05	4.45279	0.0772447	5A	84.7	MLM_K
VRI_MR21	BobWhite_c48301_178	3.52543e-05	4.45279	0.0772447	5A	84.2	MLM_K
VRI_MR21	BS00097930_51	3.52543e-05	4.45279	0.0772447	5A	84.7	MLM_K
VRI_MR21	wsnp_RFL_Contig2187_1525458	3.52543e-05	4.45279	0.0772447	5A	84.2	MLM_K
VRI_MR21	BobWhite_c6244_144	3.52543e-05	4.45279	0.0772447	5A	84.2	MLM_K
VRI_MR21	Jagger_c4951_122	3.52563e-05	4.45276	0.0772443	3B	176.4	MLM_K
VRI_MR21	Tdurum_contig60509_232	3.52689e-05	4.45261	0.0772415	1B	64	MLM_K
VRI_MR21	Tdurum_contig61829_706	4.56159e-05	4.34088	0.0752293	1B	129.7	MLM_K
VRI_MR22	Ra_c5683_2584	3.58281e-05	4.44578	0.085365	1A	112.2	MLM_K
VRI_MR22	BS00072157_51	6.68561e-05	4.17486	0.0799589	4A	114.4	MLM_K
DON _GH19	RAC875_c11652_544	4.45895e-06	5.35077	0.44737	2A	35.6	MLM_K
DON _GH19	Excalibur_c76979_970	1.3141e-05	4.88137	0.404378	5B	77.3	MLM_K
DON _GH19	BS00076394_51	1.38366e-05	4.85897	0.402346	1B	89.7	MLM_K
DON _GH19	BobWhite_c11562_133	1.38681e-05	4.85798	0.402256	3B	100.5	MLM_K
DON _GH19	Ex_c61830_971	1.39451e-05	4.85558	0.402038	6B	37.8	MLM_K
DON _GH19	BS00100839_51	1.40727e-05	4.85162	0.401679	4B	30.8	MLM_K
DON _GH19	Tdurum_contig49740_193	1.41424e-05	4.84948	0.401485	6B	52.6	MLM_K
DON _GH19	RFL_Contig852_4295	2.14853e-05	4.66786	0.385075	2A	117.6	MLM_K
DON _GH19	Tdurum_contig97355_136	2.62342e-05	4.58113	0.377279	6A	102.1	MLM_K
DON _GH19	Excalibur_c5540_1197	2.68794e-05	4.57058	0.376332	5B	38.7	MLM_K
DON _GH19	BS00098482_51	2.87438e-05	4.54146	0.373721	7A	180.3	MLM_K
DON _SK19	Tdurum_contig53926_455	3.68347e-05	4.43374	0.186241	5B	92.6	MLM_K
DON _SK20	BobWhite_c13839_135	5.88401e-05	4.23033	0.0786541	6A	12.8	MLM_K
DON _MR21	Kukri_c32803_84	1.74915e-06	5.75717	0.107552	3B	2.8	MLM_K
DON _MR21	IACX5776	2.14833e-06	5.6679	0.105798	3B	4.5	MLM_K
DON _MR21	RAC875_c27536_611	3.02098e-06	5.51985	0.102894	4B	32.9	MLM_K
DON _MR21	BobWhite_rep_c49034_589	5.95695e-06	5.22498	0.0971345	4B	35	MLM_K
DON _MR21	Tdurum_contig42229_113	6.31979e-06	5.1993	0.0966343	4B	35	MLM_K
DON _MR21	BobWhite_rep_c49034_132	7.31434e-06	5.13582	0.0953991	4B	35	MLM_K
DON _MR21	RAC875_c14696_584	1.08202e-05	4.96577	0.0775743	3B	5.4	MLM_K
DON _MR21	Excalibur_c57482_242	1.20113e-05	4.92041	0.0912174	3B	2.4	MLM_K
DON _MR21	RFL_Contig2549_565	2.42526e-05	4.61524	0.0711924	3B	2.4	MLM_K
DON _MR21	Kukri_c32803_150	3.36982e-05	4.47239	0.0686094	3B	2.8	MLM_K
DON _MR21	BS00079989_51	4.37007e-05	4.35951	0.0665757	3B	6	MLM_K
DON _MR21	RAC875_c16527_192	5.40456e-05	4.26724	0.0649184	3B	5.4	MLM_K
DON _MR21	Kukri_c11417_585	5.40456e-05	4.26724	0.0649184	3B	5.5	MLM_K
DON _MR21	Kukri_rep_c88385_226	5.72042e-05	4.24257	0.0644761	3B	5.5	MLM_K
DON _MR21	JG_c1844_303	6.29995e-05	4.20066	0.0773629	4B	22	MLM_K
DON _MR21	Ku_c24488_313	7.01916e-05	4.15371	0.0764655	3B	3.4	MLM_K
DON _MR21	BS00009440_51	7.60212e-05	4.11907	0.0622666	3B	2.4	MLM_K
DON _MR21	Ex_c101685_705	8.68198e-05	4.06138	0.0747026	4B	30.8	MLM_K
DON _MR21	RFL_Contig5360_1282	8.84103e-05	4.0535	0.0610969	3B	4.2	MLM_K
DON_22MR	Ex_c101685_705	7.09e-08	7.14935	0.135052	4B	30.8	MLM_K
DON_22MR	RAC875_c27536_611	1.35e-05	4.86967	0.090123	4B	32.9	MLM_K
DON_22MR	wsnp_Ku_c28756_38667953	3.17e-05	4.49894	0.0689977	4B	35	MLM_K
DON_22MR	Tdurum_contig42229_113	4.36e-05	4.36051	0.0803098	4B	35	MLM_K
DON_22MR	RAC875_c13931_205	5.24e-05	4.28067	0.0650759	5A	143.5	MLM_K
DON_22MR	BobWhite_rep_c49034_589	5.49e-05	4.26043	0.0783993	4B	35	MLM_K
DON_22MR	wsnp_AJ612027A_Ta_2_5	5.53e-05	4.25727	0.0646453	5A	144.8	MLM_K
DON_22MR	wsnp_Ex_c54193_57155537	5.53e-05	4.25727	0.0646453	5A	144.8	MLM_K
DON_22MR	BobWhite_s64797_152	8.43e-05	4.07417	0.0613874	4B	35	MLM_K
DON_22MR	RAC875_rep_c105718_430	9.94e-05	4.00261	0.0734759	4B	35	MLM_K
DON_22MR	Tdurum_contig33737_157	9.94e-05	4.00261	0.0734759	4B	35	MLM_K
FDK_MR21	RAC875_c27536_611	1.40124e-06	5.85349	0.105619	4B	32.9	MLM_K
FDK_MR21	JG_c1844_303	2.32251e-06	5.63404	0.101463	4B	22	MLM_K
FDK_MR21	BobWhite_rep_c49034_589	3.21534e-06	5.49277	0.0987961	4B	35	MLM_K
FDK_MR21	Tdurum_contig42229_113	1.0323e-05	4.98619	0.0892861	4B	35	MLM_K
FDK_MR21	BobWhite_rep_c49034_132	1.18114e-05	4.9277	0.0881934	4B	35	MLM_K
FDK_MR21	Ex_c101685_705	3.02811e-05	4.51883	0.080586	4B	30.8	MLM_K
FDK_MR21	Kukri_c44191_452	4.17924e-05	4.3789	0.0779949	1B	117.4	MLM_K
FDK_MR21	Kukri_c32803_84	5.17263e-05	4.28629	0.0762834	3B	2.8	MLM_K
FDK_MR21	RAC875_rep_c105718_430	7.35332e-05	4.13352	0.0734661	4B	35	MLM_K
FDK_MR21	Tdurum_contig33737_157	7.35332e-05	4.13352	0.0734661	4B	35	MLM_K
FDK_MR21	BobWhite_rep_c49034_167	7.41608e-05	4.12983	0.0733981	4B	35	MLM_K
FDK_MR21	Kukri_c16760_1086	7.6959e-05	4.11374	0.0731019	2B	73.2	MLM_K
FDK_MR21	Tdurum_contig56887_501	7.72632e-05	4.11203	0.0730704	4B	114	MLM_K
FDK_MR21	TA004917-1090	8.12638e-05	4.0901	0.0726668	6B	29.5	MLM_K
FDK_MR21	Tdurum_contig61324_473	8.13472e-05	4.08966	0.0726586	1B	20.5	MLM_K
FDK_22MR	Ex_c101685_705	1.35e-07	6.86967	0.129399	4B	30.8	MLM_K
FDK_22MR	wsnp_Ex_c53983_57032473	1.46e-07	6.83565	0.112417	5A	135.2	MLM_K
FDK_22MR	Excalibur_rep_c71254_415	3.32e-07	6.47886	0.121614	5A	134.5	MLM_K
FDK_22MR	wsnp_JD_c23511_20069005	3.32e-07	6.47886	0.121614	5A	134.5	MLM_K
FDK_22MR	Kukri_c6492_375	3.83e-07	6.4168	0.120395	5A	134.5	MLM_K
FDK_22MR	RAC875_c13931_205	5.12e-07	6.29073	0.102046	5A	143.5	MLM_K
FDK_22MR	wsnp_AJ612027A_Ta_2_5	5.56e-07	6.25493	0.101369	5A	144.8	MLM_K
FDK_22MR	wsnp_Ex_c54193_57155537	5.56e-07	6.25493	0.101369	5A	144.8	MLM_K
FDK_22MR	Tdurum_contig10210_425	6.98e-07	6.15614	0.11523	5A	135.2	MLM_K
FDK_22MR	IAAV1311	9.45e-07	6.02457	0.112627	5A	135.2	MLM_K
FDK_22MR	BobWhite_c21949_150	2.02e-06	5.69465	0.106147	5A	144.8	MLM_K
FDK_22MR	IAAV3365	2.81e-06	5.55129	0.103349	5A	144.8	MLM_K
FDK_22MR	BS00075959_51	2.98e-06	5.52578	0.102827	5A	144.8	MLM_K
FDK_22MR	Excalibur_c23354_306	2.99e-06	5.52433	0.102812	5A	144.8	MLM_K
FDK_22MR	Kukri_c33022_198	2.99e-06	5.52433	0.102797	5A	144.8	MLM_K
FDK_22MR	wsnp_BF293620A_Ta_2_1	3.54e-06	5.451	0.101373	5A	144.8	MLM_K
FDK_22MR	wsnp_Ex_c54193_57155632	3.54e-06	5.451	0.101373	5A	144.8	MLM_K
FDK_22MR	BobWhite_c23736_153	2.03e-05	4.6925	0.0724954	5A	141	MLM_K
FDK_22MR	BS00074299_51	4.19e-05	4.37779	0.0806208	5A	140.6	MLM_K
FDK_22MR	BS00074301_51	4.19e-05	4.37779	0.0806208	5A	141	MLM_K
FDK_22MR	Tdurum_contig86202_145	4.19e-05	4.37779	0.0806208	5A	141	MLM_K
FDK_22MR	Tdurum_contig86202_175	4.19e-05	4.37779	0.0806208	5A	140.6	MLM_K
FDK_22MR	Tdurum_contig52695_388	5e-05	4.30103	0.0791609	5A	141	MLM_K
FDK_22MR	BS00076246_51	5.36e-05	4.27084	0.0785788	5A	141	MLM_K
FDK_22MR	BS00066447_51	8.63e-05	4.06399	0.0611915	5A	146.5	MLM_K
FDK_22MR	Excalibur_c24051_1028	8.63e-05	4.06399	0.0611915	5A	146.5	MLM_K
Morphology and physiology traits
Trait_Environment	SNP	P value	'-log10(P)'	R2 (%)	Chr	Pos	Model
HD_BLUP	BobWhite_c21949_150	2.61309e-11	10.5828	0.198842	5A	144.8	MLM_K
HD_BLUP	wsnp_AJ612027A_Ta_2_5	1.32978e-10	9.87622	0.16621	5A	144.8	MLM_K
HD_BLUP	RAC875_c13931_205	1.68893e-10	9.77239	0.164179	5A	143.5	MLM_K
HD_BLUP	wsnp_BF293620A_Ta_2_1	8.69221e-10	9.06087	0.167937	5A	144.8	MLM_K
HD_BLUP	wsnp_Ex_c54193_57155537	1.14267e-09	8.94208	0.148085	5A	144.8	MLM_K
HD_BLUP	IAAV3365	1.6913e-09	8.77178	0.162159	5A	144.8	MLM_K
HD_BLUP	Kukri_c33022_198	1.93773e-09	8.71271	0.160982	5A	144.8	MLM_K
HD_BLUP	wsnp_Ex_c54193_57155632	7.21352e-09	8.14185	0.149669	5A	144.8	MLM_K
HD_BLUP	BS00075959_51	8.60233e-09	8.06538	0.148162	5A	144.8	MLM_K
HD_BLUP	Excalibur_c23354_306	8.60844e-09	8.06508	0.148156	5A	144.8	MLM_K
HD_BLUP	Excalibur_c49550_97	4.47274e-06	5.34943	0.0959247	5A	149.7	MLM_K
HD_BLUP	GENE-0507_285	4.5838e-06	5.33877	0.0957246	1A	31.4	MLM_K
HD_BLUP	wsnp_BF474862A_Ta_2_1	2.71375e-05	4.56643	0.0813188	4A	113.9	MLM_K
HD_BLUP	wsnp_Ex_c28728_37832012	2.71375e-05	4.56643	0.0813188	4A	113.9	MLM_K
HD_BLUP	wsnp_Ex_c8424_14192191	4.44929e-05	4.35171	0.0773482	5A	147.4	MLM_K
HD_BLUP	BS00043286_51	5.04766e-05	4.29691	0.0763373	4A	10.1	MLM_K
HD_BLUP	Tdurum_contig81424_367	5.12468e-05	4.29033	0.0629779	5A	142.8	MLM_K
HD_BLUP	BS00035807_51	5.98421e-05	4.22299	0.0749751	7A	135.1	MLM_K
HD_BLUP	Ex_c7397_535	6.06637e-05	4.21707	0.0748661	7A	134.1	MLM_K
HD_BLUP	Ex_c7397_545	6.06637e-05	4.21707	0.0748661	7A	134.1	MLM_K
HD_BLUP	Tdurum_contig560_297	8.79637e-05	4.0557	0.0718987	2A	78	MLM_K
HD_NSF20	wsnp_AJ612027A_Ta_2_5	1.50374e-11	10.8228	0.188339	5A	144.8	MLM_K
HD_NSF20	RAC875_c13931_205	2.05485e-11	10.6872	0.185587	5A	143.5	MLM_K
HD_NSF20	BobWhite_c21949_150	2.95984e-11	10.5287	0.201399	5A	144.8	MLM_K
HD_NSF20	wsnp_Ex_c54193_57155537	5.81243e-11	10.2356	0.176474	5A	144.8	MLM_K
HD_NSF20	wsnp_BF293620A_Ta_2_1	1.06454e-10	9.97284	0.189808	5A	144.8	MLM_K
HD_NSF20	IAAV3365	2.16782e-10	9.66398	0.183417	5A	144.8	MLM_K
HD_NSF20	Kukri_c33022_198	3.28848e-10	9.48301	0.179688	5A	144.8	MLM_K
HD_NSF20	wsnp_Ex_c54193_57155632	4.04591e-10	9.39298	0.177838	5A	144.8	MLM_K
HD_NSF20	Excalibur_c23354_306	4.7133e-10	9.32667	0.176477	5A	144.8	MLM_K
HD_NSF20	BS00075959_51	4.71445e-10	9.32657	0.176474	5A	144.8	MLM_K
HD_NSF20	wsnp_Ex_c8424_14192191	1.32324e-06	5.87836	0.107836	5A	147.4	MLM_K
HD_NSF20	Excalibur_c49550_97	2.76047e-06	5.55902	0.101687	5A	149.7	MLM_K
HD_NSF20	RAC875_rep_c76193_513	6.75651e-06	5.17028	0.0797956	5A	146.5	MLM_K
HD_NSF20	wsnp_Ex_c53983_57032473	8.01898e-06	5.09588	0.0784557	5A	135.2	MLM_K
HD_NSF20	wsnp_Ku_c6977_12078791	1.84981e-05	4.73287	0.071955	5A	146.5	MLM_K
HD_NSF20	wsnp_Ku_c6977_12078885	1.84981e-05	4.73287	0.071955	5A	146.5	MLM_K
HD_NSF20	wsnp_Ex_c18754_27630557	1.84981e-05	4.73287	0.071955	5A	146.5	MLM_K
HD_NSF20	Excalibur_c24051_1028	4.16048e-05	4.38086	0.0657121	5A	146.5	MLM_K
HD_NSF20	BS00066447_51	4.16048e-05	4.38086	0.0657121	5A	146.5	MLM_K
HD_NSF20	Kukri_c6492_375	7.18824e-05	4.14338	0.0748412	5A	134.5	MLM_K
HD_NSF21	BobWhite_c21949_150	1.92592e-09	8.71536	0.160664	5A	144.8	MLM_K
HD_NSF21	wsnp_AJ612027A_Ta_2_5	3.01557e-09	8.52063	0.139704	5A	144.8	MLM_K
HD_NSF21	RAC875_c13931_205	4.15963e-09	8.38095	0.137052	5A	143.5	MLM_K
HD_NSF21	wsnp_BF293620A_Ta_2_1	1.85201e-08	7.73236	0.141306	5A	144.8	MLM_K
HD_NSF21	wsnp_Ex_c54193_57155537	3.56116e-08	7.44841	0.11954	5A	144.8	MLM_K
HD_NSF21	Kukri_c33022_198	5.22183e-08	7.28218	0.132551	5A	144.8	MLM_K
HD_NSF21	BS00035807_51	5.89103e-08	7.22981	0.131537	7A	135.1	MLM_K
HD_NSF21	Ex_c7397_545	5.90272e-08	7.22895	0.13152	7A	134.1	MLM_K
HD_NSF21	Ex_c7397_535	5.90272e-08	7.22895	0.13152	7A	134.1	MLM_K
HD_NSF21	IAAV3365	6.78419e-08	7.1685	0.130351	5A	144.8	MLM_K
HD_NSF21	wsnp_Ex_c54193_57155632	2.05568e-07	6.68705	0.12108	5A	144.8	MLM_K
HD_NSF21	BS00075959_51	2.43375e-07	6.61372	0.119675	5A	144.8	MLM_K
HD_NSF21	Excalibur_c23354_306	2.44444e-07	6.61182	0.119639	5A	144.8	MLM_K
HD_NSF21	GENE-1685_148	1.02428e-05	4.98958	0.0890048	7A	130.9	MLM_K
HD_NSF21	Excalibur_c49550_97	1.12689e-05	4.94812	0.0882331	5A	149.7	MLM_K
HD_NSF21	wsnp_BF474862A_Ta_2_1	1.58513e-05	4.79993	0.0854794	4A	113.9	MLM_K
HD_NSF21	wsnp_Ex_c28728_37832012	1.58513e-05	4.79993	0.0854794	4A	113.9	MLM_K
HD_NSF21	Excalibur_c5592_178	5.13817e-05	4.28919	0.0760425	2B	27.1	MLM_K
PH_BLUP	Ex_c101685_705	2.41775e-16	15.6166	0.310161	4B	30.8	MLM_K
PH_BLUP	RAC875_c27536_611	1.43866e-10	9.84204	0.185526	4B	32.9	MLM_K
PH_BLUP	Tdurum_contig63670_287	4.57213e-10	9.33988	0.175269	4B	34.4	MLM_K
PH_BLUP	wsnp_Ku_c28756_38667953	4.20561e-09	8.37617	0.138634	4B	35	MLM_K
PH_BLUP	BobWhite_s64797_152	6.25025e-09	8.2041	0.135337	4B	35	MLM_K
PH_BLUP	BS00022258_51	1.18075e-08	7.92784	0.146905	4B	38	MLM_K
PH_BLUP	BS00095286_51	1.29136e-08	7.88895	0.129328	4B	34.4	MLM_K
PH_BLUP	BobWhite_c30756_256	1.83721e-08	7.73584	0.126422	4B	38.4	MLM_K
PH_BLUP	BobWhite_rep_c49034_167	2.60709e-08	7.58384	0.1401	4B	35	MLM_K
PH_BLUP	BobWhite_rep_c49034_589	2.73691e-08	7.56274	0.139684	4B	35	MLM_K
PH_BLUP	BS00023431_51	3.35593e-08	7.47419	0.121479	4B	38.4	MLM_K
PH_BLUP	BobWhite_c44691_648	4.45034e-08	7.35161	0.119172	4B	38.4	MLM_K
PH_BLUP	wsnp_Ex_c8913_14881924	4.45034e-08	7.35161	0.119172	4B	38.4	MLM_K
PH_BLUP	RAC875_rep_c105718_430	5.16518e-08	7.28691	0.134259	4B	35	MLM_K
PH_BLUP	Tdurum_contig33737_157	5.16518e-08	7.28691	0.134259	4B	35	MLM_K
PH_BLUP	Tdurum_contig42229_113	6.51756e-08	7.18591	0.132279	4B	35	MLM_K
PH_BLUP	Tdurum_contig81797_369	9.97647e-08	7.00102	0.112608	4B	38.4	MLM_K
PH_BLUP	JG_c1844_303	1.14422e-07	6.94149	0.127502	4B	22	MLM_K
PH_BLUP	JD_c30756_562	2.32318e-07	6.63392	0.12152	4B	38.4	MLM_K
PH_BLUP	RAC875_c97669_239	4.30604e-07	6.36592	0.116333	4B	40.1	MLM_K
PH_BLUP	Kukri_c7202_1350	6.51859e-07	6.18585	0.0975372	4B	39.8	MLM_K
PH_BLUP	Tdurum_contig6645_443	7.96668e-07	6.09872	0.0959428	4B	39.4	MLM_K
PH_BLUP	BobWhite_rep_c49034_132	1.16865e-06	5.93232	0.107993	4B	35	MLM_K
PH_BLUP	RAC875_c61273_277	2.33852e-06	5.63106	0.0874393	4B	23.5	MLM_K
PH_BLUP	IACX773	3.03492e-06	5.51785	0.0853951	4B	42.9	MLM_K
PH_BLUP	Tdurum_contig61509_349	3.37722e-06	5.47144	0.0845586	4B	40.1	MLM_K
PH_BLUP	Tdurum_contig77081_121	3.92383e-06	5.40629	0.097959	4B	39.4	MLM_K
PH_BLUP	Tdurum_contig43279_1088	4.59418e-06	5.33779	0.0966591	4B	39.4	MLM_K
PH_BLUP	Tdurum_contig45706_1182	6.95868e-06	5.15747	0.0932448	4B	39.4	MLM_K
PH_BLUP	Kukri_c16387_186	9.77724e-06	5.00978	0.0904564	5B	34	MLM_K
PH_BLUP	wsnp_BE442666B_Ta_2_2	1.07336e-05	4.96925	0.0896924	4B	27.6	MLM_K
PH_BLUP	Tdurum_contig61509_172	1.43939e-05	4.84182	0.0872938	4B	40.1	MLM_K
PH_BLUP	Tdurum_contig12177_1221	4.50158e-05	4.34663	0.0645886	4B	42.4	MLM_K
PH_BLUP	Tdurum_contig64187_347	5.91098e-05	4.22834	0.0625238	4B	20.8	MLM_K
PH_BLUP	Tdurum_contig93615_735	6.1291e-05	4.2126	0.0622497	4B	21.7	MLM_K
PH_NSF19	Ex_c101685_705	3.39761e-11	10.4688	0.206524	4B	30.8	MLM_K
PH_NSF19	RAC875_c27536_611	2.112e-06	5.67531	0.107085	4B	32.9	MLM_K
PH_NSF19	BS00022258_51	3.0295e-06	5.51863	0.103979	4B	38	MLM_K
PH_NSF19	JG_c1844_303	6.18148e-06	5.20891	0.0978635	4B	22	MLM_K
PH_NSF19	RAC875_c61273_277	1.83262e-05	4.73693	0.0741881	4B	23.5	MLM_K
PH_NSF19	Tdurum_contig63071_132	5.90557e-05	4.22874	0.0787356	2A	187.7	MLM_K
PH_NSF19	BobWhite_rep_c49034_167	8.20629e-05	4.08585	0.0623338	4B	35	MLM_K
PH_NSF19	Tdurum_contig63670_287	8.91169e-05	4.05004	0.0752848	4B	34.4	MLM_K
PH_NSF20	Ex_c101685_705	5.39093e-17	16.2683	0.32778	4B	30.8	MLM_K
PH_NSF20	RAC875_c27536_611	2.33635e-11	10.6315	0.203456	4B	32.9	MLM_K
PH_NSF20	BobWhite_s64797_152	2.48671e-10	9.60438	0.16379	4B	35	MLM_K
PH_NSF20	Tdurum_contig63670_287	3.35287e-10	9.47458	0.179429	4B	34.4	MLM_K
PH_NSF20	wsnp_Ku_c28756_38667953	3.71956e-10	9.42951	0.160327	4B	35	MLM_K
PH_NSF20	BobWhite_rep_c49034_167	1.00248e-09	8.99892	0.169691	4B	35	MLM_K
PH_NSF20	Tdurum_contig33737_157	2.25966e-09	8.64596	0.162517	4B	35	MLM_K
PH_NSF20	RAC875_rep_c105718_430	2.25966e-09	8.64596	0.162517	4B	35	MLM_K
PH_NSF20	BobWhite_c30756_256	2.7153e-09	8.56618	0.143406	4B	38.4	MLM_K
PH_NSF20	BobWhite_rep_c49034_589	2.89882e-09	8.53778	0.160327	4B	35	MLM_K
PH_NSF20	BS00022258_51	5.45355e-09	8.26332	0.15479	4B	38	MLM_K
PH_NSF20	Tdurum_contig42229_113	6.42084e-09	8.19241	0.153364	4B	35	MLM_K
PH_NSF20	wsnp_Ex_c8913_14881924	7.18314e-09	8.14369	0.135231	4B	38.4	MLM_K
PH_NSF20	BobWhite_c44691_648	7.18314e-09	8.14369	0.135231	4B	38.4	MLM_K
PH_NSF20	BS00023431_51	1.01587e-08	7.99316	0.132336	4B	38.4	MLM_K
PH_NSF20	Tdurum_contig81797_369	2.16521e-08	7.6645	0.126046	4B	38.4	MLM_K
PH_NSF20	JD_c30756_562	3.32876e-08	7.47772	0.139088	4B	38.4	MLM_K
PH_NSF20	BS00095286_51	4.49467e-08	7.3473	0.120016	4B	34.4	MLM_K
PH_NSF20	BobWhite_rep_c49034_132	8.57314e-08	7.06686	0.130962	4B	35	MLM_K
PH_NSF20	JG_c1844_303	1.17284e-07	6.93076	0.128283	4B	22	MLM_K
PH_NSF20	Kukri_c7202_1350	4.41463e-07	6.35511	0.101419	4B	39.8	MLM_K
PH_NSF20	RAC875_c97669_239	6.66802e-07	6.176	0.113543	4B	40.1	MLM_K
PH_NSF20	IACX773	7.38825e-07	6.13146	0.0972833	4B	42.9	MLM_K
PH_NSF20	Tdurum_contig6645_443	1.12995e-06	5.94694	0.0938874	4B	39.4	MLM_K
PH_NSF20	Tdurum_contig61509_349	1.90222e-06	5.72074	0.0897446	4B	40.1	MLM_K
PH_NSF20	RAC875_c61273_277	2.97185e-06	5.52697	0.0862135	4B	23.5	MLM_K
PH_NSF20	wsnp_BE442666B_Ta_2_2	4.23471e-06	5.37318	0.0980773	4B	27.6	MLM_K
PH_NSF20	Tdurum_contig77081_121	4.80795e-06	5.31804	0.0970232	4B	39.4	MLM_K
PH_NSF20	Tdurum_contig43279_1088	5.5275e-06	5.25747	0.0958663	4B	39.4	MLM_K
PH_NSF20	Kukri_c16387_186	7.92907e-06	5.10078	0.0928792	5B	34	MLM_K
PH_NSF20	Tdurum_contig45706_1182	8.60736e-06	5.06513	0.0922008	4B	39.4	MLM_K
PH_NSF20	Tdurum_contig61509_172	1.03708e-05	4.98419	0.0906619	4B	40.1	MLM_K
PH_NSF20	Tdurum_contig12177_1221	1.03719e-05	4.98414	0.0764114	4B	42.4	MLM_K
PH_NSF20	Tdurum_contig82633_313	2.62672e-05	4.58059	0.0692135	4B	39.4	MLM_K
PH_NSF20	Tdurum_contig12177_1367	2.64536e-05	4.57751	0.069159	4B	42.4	MLM_K
PH_NSF20	Tdurum_contig12177_436	3.81605e-05	4.41839	0.0799659	4B	42.4	MLM_K
PH_NSF20	Tdurum_contig98399_114	3.84797e-05	4.41477	0.066279	4B	42.2	MLM_K
PH_NSF20	Tdurum_contig93615_735	4.19929e-05	4.37682	0.0656095	4B	21.7	MLM_K
PH_NSF20	Tdurum_contig64187_347	5.21656e-05	4.28262	0.0639503	4B	20.8	MLM_K
PH_NSF20	IAAV3868	7.98691e-05	4.09762	0.0607055	4B	44.3	MLM_K
PH_NSF20	Tdurum_contig93615_540	8.39725e-05	4.07586	0.0603251	4B	21.7	MLM_K
PH_NSF20	IAAV4163	8.90861e-05	4.05019	0.0598765	4B	44.3	MLM_K
PH_NSF21	Ex_c101685_705	4.62356e-10	9.33502	0.173899	4B	30.8	MLM_K
PH_NSF21	Tdurum_contig63670_287	2.92289e-08	7.53419	0.138128	4B	34.4	MLM_K
PH_NSF21	BS00095286_51	9.84931e-08	7.00659	0.111916	4B	34.4	MLM_K
PH_NSF21	RAC875_c27536_611	1.63747e-07	6.78583	0.123588	4B	32.9	MLM_K
PH_NSF21	wsnp_Ku_c28756_38667953	5.23433e-07	6.28114	0.0985888	4B	35	MLM_K
PH_NSF21	BobWhite_s64797_152	9.30022e-07	6.03151	0.0940525	4B	35	MLM_K
PH_NSF21	Tdurum_contig6645_443	2.48491e-06	5.60469	0.0863568	4B	39.4	MLM_K
PH_NSF21	BobWhite_rep_c49034_589	2.52622e-06	5.59753	0.100884	4B	35	MLM_K
PH_NSF21	BobWhite_rep_c49034_167	3.77514e-06	5.42307	0.0975902	4B	35	MLM_K
PH_NSF21	Tdurum_contig42229_113	5.00051e-06	5.30099	0.095291	4B	35	MLM_K
PH_NSF21	Tdurum_contig33737_157	6.70715e-06	5.17346	0.0928945	4B	35	MLM_K
PH_NSF21	RAC875_rep_c105718_430	6.70715e-06	5.17346	0.0928945	4B	35	MLM_K
PH_NSF21	RAC875_c97669_239	1.00235e-05	4.99898	0.089624	4B	40.1	MLM_K
PH_NSF21	BS00022258_51	1.65582e-05	4.78099	0.0855518	4B	38	MLM_K
PH_NSF21	RFL_Contig356_812	1.90059e-05	4.72111	0.0844361	2B	89.5	MLM_K
PH_NSF21	Tdurum_contig77081_121	1.95113e-05	4.70971	0.0842238	4B	39.4	MLM_K
PH_NSF21	Tdurum_contig43279_1088	2.1956e-05	4.65845	0.0832695	4B	39.4	MLM_K
PH_NSF21	Kukri_c7202_1350	2.52929e-05	4.597	0.0685056	4B	39.8	MLM_K
PH_NSF21	Tdurum_contig45706_1182	3.00371e-05	4.52234	0.0807402	4B	39.4	MLM_K
PH_NSF21	Tdurum_contig7495_799	3.59779e-05	4.44396	0.0792864	2B	45.7	MLM_K
PH_NSF21	wsnp_AJ612027A_Ta_2_5	4.46377e-05	4.3503	0.0642074	5A	144.8	MLM_K
PH_NSF21	Excalibur_c5691_2088	4.47579e-05	4.34913	0.0775299	2B	90.2	MLM_K
PH_NSF21	BobWhite_c30756_256	5.03082e-05	4.29836	0.0633064	4B	38.4	MLM_K
PH_NSF21	BS00023431_51	5.45956e-05	4.26284	0.0626909	4B	38.4	MLM_K
PH_NSF21	wsnp_Ex_c8913_14881924	5.61723e-05	4.25048	0.0624769	4B	38.4	MLM_K
PH_NSF21	BobWhite_c44691_648	5.61723e-05	4.25048	0.0624769	4B	38.4	MLM_K
PH_NSF21	BobWhite_rep_c49034_132	5.65647e-05	4.24745	0.07565	4B	35	MLM_K
PH_NSF21	Excalibur_c32337_110	5.90226e-05	4.22898	0.0621048	2B	90.2	MLM_K
PH_NSF21	BobWhite_c6472_601	5.90226e-05	4.22898	0.0621048	2B	90.2	MLM_K
PH_NSF21	JG_c1844_303	5.94578e-05	4.22579	0.0752498	4B	22	MLM_K
PH_NSF21	Tdurum_contig61509_349	7.02791e-05	4.15317	0.0607948	4B	40.1	MLM_K
PH_NSF21	RAC875_c13931_205	7.56415e-05	4.12124	0.0602438	5A	143.5	MLM_K
PH_NSF21	BS00088575_51	8.41497e-05	4.07495	0.0594461	2B	72.2	MLM_K
MAT_BLUP	Ex_c101685_705	1.53061e-09	8.81514	0.163744	4B	30.8	MLM_K
MAT_BLUP	RAC875_c27536_611	7.09821e-07	6.14885	0.111535	4B	32.9	MLM_K
MAT_BLUP	BobWhite_s64797_152	6.44656e-06	5.19067	0.079083	4B	35	MLM_K
MAT_BLUP	wsnp_Ku_c28756_38667953	9.14689e-06	5.03873	0.0763854	4B	35	MLM_K
MAT_BLUP	Tdurum_contig63670_287	1.51712e-05	4.81898	0.0863884	4B	34.4	MLM_K
MAT_BLUP	RAC875_rep_c105718_430	1.75091e-05	4.75673	0.0852256	4B	35	MLM_K
MAT_BLUP	Tdurum_contig33737_157	1.75091e-05	4.75673	0.0852256	4B	35	MLM_K
MAT_BLUP	Tdurum_contig42229_113	2.42893e-05	4.61459	0.0825749	4B	35	MLM_K
MAT_BLUP	BS00095286_51	3.22017e-05	4.49212	0.0667696	4B	34.4	MLM_K
MAT_BLUP	BobWhite_rep_c49034_167	4.12856e-05	4.3842	0.0782928	4B	35	MLM_K
MAT_BLUP	Tdurum_contig81797_369	4.24775e-05	4.37184	0.064673	4B	38.4	MLM_K
MAT_BLUP	BobWhite_rep_c49034_589	5.19347e-05	4.28454	0.0764458	4B	35	MLM_K
MAT_BLUP	BobWhite_c44691_648	6.51373e-05	4.18617	0.0614509	4B	38.4	MLM_K
MAT_BLUP	wsnp_Ex_c8913_14881924	6.51373e-05	4.18617	0.0614509	4B	38.4	MLM_K
MAT_BLUP	BobWhite_c30756_256	9.64453e-05	4.01572	0.0585085	4B	38.4	MLM_K
MAT_NSF20	Ex_c101685_705	2.91077e-14	13.536	0.26409	4B	30.8	MLM_K
MAT_NSF20	RAC875_c27536_611	2.98049e-09	8.52571	0.158918	4B	32.9	MLM_K
MAT_NSF20	BS00023431_51	1.12703e-07	6.94807	0.111657	4B	38.4	MLM_K
MAT_NSF20	Tdurum_contig42229_113	1.36143e-07	6.866	0.126079	4B	35	MLM_K
MAT_NSF20	Tdurum_contig81797_369	1.506e-07	6.82217	0.109312	4B	38.4	MLM_K
MAT_NSF20	wsnp_Ku_c28756_38667953	1.62744e-07	6.78849	0.108686	4B	35	MLM_K
MAT_NSF20	BobWhite_s64797_152	1.79943e-07	6.74487	0.107876	4B	35	MLM_K
MAT_NSF20	JG_c1844_303	2.27374e-07	6.64326	0.121745	4B	22	MLM_K
MAT_NSF20	Tdurum_contig63670_287	2.91428e-07	6.53547	0.119654	4B	34.4	MLM_K
MAT_NSF20	Tdurum_contig33737_157	3.26703e-07	6.48585	0.118692	4B	35	MLM_K
MAT_NSF20	RAC875_rep_c105718_430	3.26703e-07	6.48585	0.118692	4B	35	MLM_K
MAT_NSF20	BobWhite_c30756_256	3.53903e-07	6.45112	0.10244	4B	38.4	MLM_K
MAT_NSF20	wsnp_Ex_c8913_14881924	3.61444e-07	6.44196	0.102271	4B	38.4	MLM_K
MAT_NSF20	BobWhite_c44691_648	3.61444e-07	6.44196	0.102271	4B	38.4	MLM_K
MAT_NSF20	JD_c30756_562	5.44282e-07	6.26418	0.114407	4B	38.4	MLM_K
MAT_NSF20	RAC875_c61273_277	5.45033e-07	6.26358	0.098988	4B	23.5	MLM_K
MAT_NSF20	BS00095286_51	8.46699e-07	6.07227	0.0954822	4B	34.4	MLM_K
MAT_NSF20	BobWhite_rep_c49034_589	1.05592e-06	5.97637	0.108869	4B	35	MLM_K
MAT_NSF20	BobWhite_rep_c49034_167	1.29286e-06	5.88845	0.107183	4B	35	MLM_K
MAT_NSF20	CAP7_c10722_197	3.64693e-06	5.43807	0.098586	4B	21.3	MLM_K
MAT_NSF20	BS00022258_51	3.99694e-06	5.39827	0.0978296	4B	38	MLM_K
MAT_NSF20	BobWhite_rep_c49034_132	5.72113e-06	5.24252	0.0948745	4B	35	MLM_K
MAT_NSF21	RAC875_c13931_205	3.0856e-06	5.51066	0.0846765	5A	143.5	MLM_K
MAT_NSF21	wsnp_AJ612027A_Ta_2_5	6.6738e-06	5.17563	0.0787041	5A	144.8	MLM_K
MAT_NSF21	wsnp_Ex_c54193_57155537	7.05003e-06	5.15181	0.0782815	5A	144.8	MLM_K
MAT_NSF21	Kukri_c33022_198	9.34407e-06	5.02946	0.0901995	5A	144.8	MLM_K
MAT_NSF21	BobWhite_c21949_150	1.39297e-05	4.85606	0.0869571	5A	144.8	MLM_K
MAT_NSF21	IAAV3365	1.90113e-05	4.72099	0.0844383	5A	144.8	MLM_K
MAT_NSF21	BS00075959_51	3.36938e-05	4.47245	0.0798188	5A	144.8	MLM_K
MAT_NSF21	Excalibur_c23354_306	3.44751e-05	4.4625	0.0796342	5A	144.8	MLM_K
MAT_NSF21	wsnp_BF293620A_Ta_2_1	3.82055e-05	4.41787	0.0788071	5A	144.8	MLM_K
MAT_NSF21	wsnp_Ex_c54193_57155632	4.0437e-05	4.39322	0.0783504	5A	144.8	MLM_K
AD_MR22	Excalibur_c93930_245	9.65559e-07	6.01522	0.100544	2B	3.4	MLM_K
AD_MR22	Tdurum_contig81424_367	0.000153553	3.81374	0.0588701	5A	142.8	MLM_K
AD_MR22	Excalibur_c49550_97	0.000143436	3.84334	0.0730789	5A	149.7	MLM_K
AD_MR22	Tdurum_contig10210_425	0.000108389	3.96501	0.0754783	5A	135.2	MLM_K
AD_MR22	IAAV1311	0.000104699	3.98006	0.0757753	5A	135.2	MLM_K
AD_MR22	wsnp_Ex_c53983_57032473	4.01142e-05	4.3967	0.0696542	5A	135.2	MLM_K
AD_MR22	Kukri_c6492_375	2.26041e-05	4.64581	0.089004	5A	134.5	MLM_K
AD_MR22	wsnp_Ex_c8424_14192191	2.23546e-05	4.65063	0.0891004	5A	147.4	MLM_K
AD_MR22	Excalibur_rep_c71254_415	1.43289e-05	4.84379	0.0929693	5A	134.5	MLM_K
AD_MR22	wsnp_JD_c23511_20069005	1.43289e-05	4.84379	0.0929693	5A	134.5	MLM_K
AD_MR22	BS00075959_51	6.06832e-07	6.21693	0.120876	5A	144.8	MLM_K
AD_MR22	IAAV3365	6.06527e-07	6.21715	0.12088	5A	144.8	MLM_K
AD_MR22	Excalibur_c23354_306	6.05207e-07	6.2181	0.1209	5A	144.8	MLM_K
AD_MR22	wsnp_Ex_c54193_57155632	5.55369e-07	6.25542	0.121668	5A	144.8	MLM_K
AD_MR22	wsnp_BF293620A_Ta_2_1	5.55369e-07	6.25542	0.121668	5A	144.8	MLM_K
AD_MR22	BS00041063_51	3.37119e-07	6.47222	0.126143	5A	144.8	MLM_K
AD_MR22	Kukri_c33022_198	2.97445e-07	6.52659	0.127268	5A	144.8	MLM_K
AD_MR22	RAC875_c13931_205	9.49736e-08	7.0224	0.120402	5A	143.5	MLM_K
AD_MR22	wsnp_Ex_c54193_57155537	9.01919e-08	7.04483	0.12085	5A	144.8	MLM_K
AD_MR22	wsnp_AJ612027A_Ta_2_5	9.01919e-08	7.04483	0.12085	5A	144.8	MLM_K
AD_MR22	BobWhite_c21949_150	8.76578e-08	7.05721	0.138306	5A	144.8	MLM_K
Trait_Env	SNP	P value	-log10(P)'	R2 (%)	Chr	Pos	Model
YP_NSF20	RAC875_c2314_598	2.16732e-05	4.66408	0.0848517	7A	189.5	MLM_K
YP_NSF20	Excalibur_c19455_1688	1.10387e-05	4.95708	0.0761486	7A	190.2	MLM_K
YP_NSF20	Kukri_c4429_226	3.97829e-05	4.4003	0.066207	7A	190.2	MLM_K
YP_NSF20	Excalibur_c49736_862	6.80629e-05	4.16709	0.06209	7A	190.2	MLM_K
YP_NSF20	Ku_c10172_1384	0.000124406	3.90516	0.057501	7A	190.2	MLM_K
YP_NSF20	tplb0040b02_681	1.25402e-05	4.90169	0.0893697	7B	211.5	MLM_K
YP_NSF20	tplb0040b02_534	2.02035e-05	4.69457	0.0854305	7B	211.5	MLM_K
YP_NSF20	Tdurum_contig52096_270	3.70131e-05	4.43164	0.0804511	7B	193.2	MLM_K
YP_NSF20	tplb0060b03_432	5.40838e-05	4.26693	0.0773439	7B	211.5	MLM_K
YP_NSF20	tplb0040b02_465	5.78643e-05	4.23759	0.0767913	7B	211.5	MLM_K
YP_NSF20	Kukri_rep_c68335_309	6.04843e-05	4.21836	0.0764293	7B	190.2	MLM_K
YP_NSF20	RAC875_c34012_1139	1.10387e-05	4.95708	0.0761486	7B	190.2	MLM_K
YP_NSF20	Kukri_s109646_139	1.10387e-05	4.95708	0.0761486	7B	190.2	MLM_K
YP_NSF20	Excalibur_c17135_1125	1.10387e-05	4.95708	0.0761486	7B	190.2	MLM_K
YP_NSF20	Kukri_c25145_461	1.10387e-05	4.95708	0.0761486	7B	206.3	MLM_K
YP_NSF20	RAC875_rep_c110526_229	1.10387e-05	4.95708	0.0761486	7B	206.3	MLM_K
YP_NSF20	Excalibur_c49736_1197	1.10387e-05	4.95708	0.0761486	7B	190.2	MLM_K
YP_NSF20	Kukri_c20875_997	8.26653e-05	4.08268	0.073879	7B	203.4	MLM_K
YP_NSF20	wsnp_Ex_c16577_25095267	0.00014778	3.83038	0.0691533	7B	190.2	MLM_K
YP_NSF20	BS00021666_51	0.000150066	3.82372	0.0690287	7B	190.2	MLM_K
YP_NSF20	RAC875_c2314_306	3.97829e-05	4.4003	0.066207	7B	206.3	MLM_K
YP_NSF20	Kukri_c15539_98	4.31215e-05	4.36531	0.0655874	7B	206.3	MLM_K
YP_NSF20	RAC875_rep_c106035_443	5.8422e-05	4.23342	0.0632581	7B	206.3	MLM_K
YP_NSF20	BS00004376_51	6.80629e-05	4.16709	0.06209	7B	198.9	MLM_K
YP_NSF20	Excalibur_c25090_830	6.80629e-05	4.16709	0.06209	7B	198.9	MLM_K
YP_NSF20	RAC875_rep_c104674_867	9.97014e-05	4.0013	0.0591809	7B	203.4	MLM_K
YP_NSF20	wsnp_Ex_c3930_7127883	0.000124406	3.90516	0.057501	7B	190.2	MLM_K
YP_NSF20	Excalibur_c5938_1846	0.000124406	3.90516	0.057501	7B	203.4	MLM_K
YP_NSF20	Excalibur_c5938_1703	0.000124406	3.90516	0.057501	7B	203.4	MLM_K
PRO_NSF20	BS00022652_51	2.73588e-05	4.5629	0.082406	5B	45.8	MLM_K
PRO_NSF20	wsnp_Ex_rep_c67468_66069282	0.000161349	3.79223	0.0680049	6A	29.1	MLM_K

## Sheet: Footnotes
Traits: SEV – FHB severity, INC – FHB incidence, DON – Deoxynivalenol, FDK – Fusarium damaged kernel. VRI – Visual rating index (SEV * INC/100), ISD = INC- SEV-DON index (0.2*SEV+0.2*INC+0.6*DON)
HD – days to heading, AD – days to anthesis, MAT – days to maturity, PH – plant height. YP – yellow pigment, PRO – Grain protein content
Location and year: NSF – North Sed Farm, Saskatoon, SK; MR – Morden, MB; GH - Greenhouse; 19 – 2019, 20 – 2020, 21 – 2021, 22 – 2022
Stabiltiy (consistency of QTL)		Models
	2 models	Multi-locus (ML-GWAS)			LDB - baed on linkage disequilibrium block						Single-ocus (SL-GWAS)
	3 models	1= MrMLM			7=RTM (R)						8=MLM-K
	4 models	2=FASTmrEMMA
	5 models	3=pKWmEB
	6 models	4=ISIS EM-BLASSO
		5=FASTmrMLM
		6= pLARmEB
