# Supplementary material for: Multi-locus genome-wide association studies reveal the genetic architecture of Fusarium head blight resistance in durum wheat
Source: Front Plant Sci. 2023 Oct 12;14:1182548. doi: 10.3389/fpls.2023.1182548 (PMC10601657; doi:10.3389/fpls.2023.1182548)
Supplement: Supplementary file 8 [file Table_7.xlsx]

## Sheet: GDPKASP_Hap_ID
Row Labels	NO	Count of SNP
RRRRRR	1	66
RRRRRS	2	35
RRRRSS	3	1
RRRSRR	4	37
RRRSRS	5	10
RRRSSR	6	3
RRRSSS	7	7
RRSRRR	8	53
RRSRRS	9	30
RRSRSR	10	1
RRSRSS	11	1
RRSSRR	12	70
RRSSRS	13	34
RRSSSR	14	7
RRSSSS	15	6
RSRRRR	16	8
RSRRRS	17	7
RSRRSS	18	2
RSRSRR	19	41
RSRSRS	20	20
RSRSSR	21	5
RSRSSS	22	3
RSSRRR	23	22
RSSRRS	24	11
RSSRSR	25	4
RSSRSS	26	1
RSSSRR	27	90
RSSSRS	28	43
RSSSSR	29	14
RSSSSS	30	8
SRRRRR	31	9
SRRRRS	32	3
SRRRSR	33	1
SRRSRR	34	32
SRRSRS	35	17
SRRSSR	36	1
SRRSSS	37	1
SRSRRR	38	13
SRSRRS	39	8
SRSRSR	40	2
SRSRSS	41	1
SRSSRR	42	26
SRSSRS	43	11
SRSSSR	44	4
SRSSSS	45	11
SSRRRR	46	6
SSRRSR	47	2
SSRRSS	48	1
SSRSRR	49	11
SSRSRS	50	6
SSRSSR	51	4
SSSRRR	52	8
SSSRRS	53	1
SSSRSR	54	1
SSSSRR	55	57
SSSSRS	56	20
SSSSSR	57	16
SSSSSS	58	2
