# Supplementary material for: Multi-locus genome-wide association studies reveal the genetic architecture of Fusarium head blight resistance in durum wheat
Source: Front Plant Sci. 2023 Oct 12;14:1182548. doi: 10.3389/fpls.2023.1182548 (PMC10601657; doi:10.3389/fpls.2023.1182548)
Supplement: Supplementary file 9 [file Table_8.xlsx]

## Sheet: All_Acc_Allele
ACC_ID	GDP_ACC_Original	ACCID_Geo_ID	Breed_Status	QFhb-2A.3_BS00000209_51	QFhb-2B.4_Kukri_c12804_620	QFhb-3B.2_RSC875_rep_c109105_57	QFhb-5A_IAAV3365	QFhb-6B.1_Kukri_c3009_267	QFhb-6B.3_RAC875_c34994_183
GDPv2-001	DWRC-0003	EGY_GDPv2-001	CLT	R	S	S	S	R	R
GDPv2-002	DWRC-0005	EGY_GDPv2-002	CLT	S	R	R	S	R	R
GDPv2-003	DWRC-0007	EGY_GDPv2-003	CLT	S	R	R	S	R	R
GDPv2-004	DWRC-0008	EGY_GDPv2-004	CLT	R	R	S	S	R	R
GDPv2-005	DWRC-0009	EGY_GDPv2-005	CLT	R	S	S	S	R	R
GDPv2-006	DWRC-0011	EGY_GDPv2-006	CLT	S	R	S	S	R	R
GDPv2-007	DWRC-0020	EGY_GDPv2-007	CLT	S	S	S	S	R	S
GDPv2-008	DWRC-0025	EGY_GDPv2-008	CLT	S	R	S	S	R	S
GDPv2-009	DWRC-0026	EGY_GDPv2-009	CLT	R	R	S	S	R	R
GDPv2-010	DWRC-0027	EGY_GDPv2-010	CLT	S	R	S	S	S	S
GDPv2-011	DWRC-0029	EGY_GDPv2-011	CLT	R	R	S	S	R	S
GDPv2-012	DWRC-0031	EGY_GDPv2-012	CLT	R	R	S	S	R	R
GDPv2-013	DWRC-0032	EGY_GDPv2-013	CLT	R	S	S	S	R	R
GDPv2-014	DWRC-0036	EGY_GDPv2-014	CLT	R	R	S	S	R	R
GDPv2-015	DWRC-0039	EGY_GDPv2-015	CLT	R	R	S	S	R	R
GDPv2-016	DWRC-0047	EGY_GDPv2-016	CLT	R	R	S	S	R	R
GDPv2-017	DWRC-0052	EGY_GDPv2-017	CLT	R	S	S	S	R	R
GDPv2-018	DWRC-0053	EGY_GDPv2-018	CLT	R	S	R	S	R	S
GDPv2-019	DWRC-0054	EGY_GDPv2-019	CLT	R	S	S	S	R	R
GDPv2-020	DWRC-0082	EGY_GDPv2-020	CLT	R	S	S	S	R	S
GDPv2-021	DWRC-0091	EGY_GDPv2-021	CLT	S	R	S	S	R	R
GDPv2-022	DWRC-0092	EGY_GDPv2-022	CLT	R	S	S	S	R	R
GDPv2-023	DWRC-0100	EGY_GDPv2-023	LND	R	R	R	R	R	S
GDPv2-024	DWRC-0118	CIMMYT_GDPv2-024	CLT	R	R	S	S	R	S
GDPv2-025	DWRC-0123	ETH_GDPv2-025	CLT	R	S	S	S	R	S
GDPv2-026	DWRC-0124	ETH_GDPv2-026	CLT	S	S	S	S	R	S
GDPv2-027	DWRC-0125	ESP_GDPv2-027	CLT	R	R	S	S	R	S
GDPv2-028	DWRC-0126	ESP_GDPv2-028	CLT	S	R	S	S	R	S
GDPv2-029	DWRC-0127	ESP_GDPv2-029	CLT	R	R	S	S	S	S
GDPv2-030	DWRC-0128	ESP_GDPv2-030	CLT	R	S	S	S	R	S
GDPv2-031	DWRC-0129	ESP_GDPv2-031	CLT	R	S	S	S	R	S
GDPv2-032	DWRC-0131	ARG_GDPv2-032	LND	R	S	R	R	R	S
GDPv2-033	DWRC-0132	ARG_GDPv2-033	LND	R	R	R	R	R	S
GDPv2-034	DWRC-0135	ARG_GDPv2-034	CLT	R	S	R	S	R	S
GDPv2-035	DWRC-0139	ARG_GDPv2-035	CLT	R	S	R	S	S	R
GDPv2-036	DWRC-0145	ARG_GDPv2-036	CLT	S	R	R	S	R	S
GDPv2-037	DWRC-0146	ARG_GDPv2-037	CLT	R	S	S	S	R	S
GDPv2-038	DWRC-0150	ARG_GDPv2-038	CLT	R	R	R	S	R	S
GDPv2-039	DWRC-0152	ARG_GDPv2-039	CLT	R	S	R	R	R	S
GDPv2-040	DWRC-0156	ARG_GDPv2-040	CLT	R	S	S	S	R	R
GDPv2-041	DWRC-0163	ARG_GDPv2-041	CLT	R	S	S	S	R	R
GDPv2-042	DWRC-0167	ARG_GDPv2-042	CLT	R	S	R	S	R	S
GDPv2-043	DWRC-0169	ARG_GDPv2-043	LND	R	R	R	S	R	R
GDPv2-044	DWRC-0175	ARG_GDPv2-044	CLT	S	S	R	S	R	S
GDPv2-045	DWRC-0177	ARG_GDPv2-045	CLT	R	S	R	S	R	R
GDPv2-046	DWRC-0178	ARG_GDPv2-046	CLT	R	R	S	S	S	S
GDPv2-047	DWRC-0182	ARG_GDPv2-047	CLT	R	S	S	S	R	S
GDPv2-048	DWRC-0186	ARG_GDPv2-048	CLT	R	S	S	R	R	S
GDPv2-049	DWRC-0188	ARG_GDPv2-049	CLT	S	S	S	S	R	R
GDPv2-050	DWRC-0192	ARG_GDPv2-050	CLT	S	S	R	S	R	S
GDPv2-051	DWRC-0195	ARG_GDPv2-051	CLT	S	S	S	S	S	R
GDPv2-052	DWRC-0198	ARG_GDPv2-052	CLT	R	R	S	S	R	R
GDPv2-053	DWRC-0199	ARG_GDPv2-053	CLT	R	R	S	S	R	R
GDPv2-054	DWRC-0212	ARG_GDPv2-054	CLT	R	S	R	S	R	R
GDPv2-055	DWRC-0213	ARG_GDPv2-055	CLT	R	S	S	S	R	R
GDPv2-056	DWRC-0215	ARG_GDPv2-056	CLT	R	S	S	S	R	R
GDPv2-057	DWRC-0216	ARG_GDPv2-057	CLT	R	R	S	R	R	R
GDPv2-058	DWRC-0218	ARG_GDPv2-058	CLT	S	R	S	R	R	R
GDPv2-059	DWRC-0219	ARG_GDPv2-059	CLT	S	S	R	S	R	R
GDPv2-060	DWRC-0230	ARG_GDPv2-060	LND	R	R	R	R	R	S
GDPv2-061	DWRC-0236	FRA_GDPv2-061	CLT	R	S	R	S	R	R
GDPv2-062	DWRC-0237	FRA_GDPv2-062	CLT	S	S	S	S	R	R
GDPv2-063	DWRC-0238	FRA_GDPv2-063	CLT	R	R	S	S	R	R
GDPv2-064	DWRC-0240	FRA_GDPv2-064	CLT	R	S	R	S	R	R
GDPv2-065	DWRC-0241	FRA_GDPv2-065	CLT	R	R	R	R	R	S
GDPv2-066	DWRC-0242	ESP_GDPv2-066	CLT	R	S	S	S	R	R
GDPv2-067	DWRC-0243	ITA_GDPv2-067	CLT	R	R	S	S	S	R
GDPv2-068	DWRC-0244	ITA_GDPv2-068	CLT	S	R	R	S	R	S
GDPv2-069	DWRC-0246	ITA_GDPv2-069	CLT	S	S	R	S	R	R
GDPv2-070	DWRC-0248	ITA_GDPv2-070	CLT	R	S	S	S	R	S
GDPv2-071	DWRC-0249	ITA_GDPv2-071	CLT	S	S	S	S	R	S
GDPv2-072	DWRC-0251	CIMMYT_GDPv2-072	CLT	R	S	S	S	R	R
GDPv2-073	DWRC-0252	CIMMYT_GDPv2-073	CLT	R	S	S	S	R	R
GDPv2-074	DWRC-0255	ESP_GDPv2-074	CLT	R	R	R	S	R	R
GDPv2-075	DWRC-0256	ESP_GDPv2-075	CLT	R	R	R	S	R	S
GDPv2-076	DWRC-0257	ESP_GDPv2-076	CLT	R	S	R	S	R	S
GDPv2-077	DWRC-0258	ESP_GDPv2-077	CLT	R	R	R	S	R	R
GDPv2-078	DWRC-0259	ESP_GDPv2-078	CLT	S	R	S	S	S	S
GDPv2-079	DWRC-0265	ESP_GDPv2-079	CLT	R	S	S	S	S	S
GDPv2-080	DWRC-0266	MAR_GDPv2-080	CLT	S	S	R	S	R	R
GDPv2-081	DWRC-0269	MAR_GDPv2-081	CLT	R	R	R	S	R	R
GDPv2-082	DWRC-0272	MAR_GDPv2-082	CLT	R	S	R	S	S	R
GDPv2-083	DWRC-0273	MAR_GDPv2-083	CLT	R	S	S	S	R	R
GDPv2-084	DWRC-0276	MAR_GDPv2-084	CLT	S	S	S	S	R	R
GDPv2-085	DWRC-0277	MAR_GDPv2-085	CLT	S	S	S	S	R	R
GDPv2-086	DWRC-0279	ESP_GDPv2-086	CLT	R	S	S	S	R	S
GDPv2-087	DWRC-0280	ITA_GDPv2-087	CLT	R	S	S	S	R	S
GDPv2-088	DWRC-0281	ITA_GDPv2-088	CLT	R	R	R	S	S	S
GDPv2-089	DWRC-0282	DesertDurum_GDPv2-089	CLT	R	S	S	S	R	S
GDPv2-090	DWRC-0284	ITA_GDPv2-090	LND	S	R	R	S	S	R
GDPv2-091	DWRC-0285	ITA_GDPv2-091	LND	R	R	R	R	R	S
GDPv2-093	DWRC-0286	ITA_GDPv2-093	CLT	S	R	R	S	R	R
GDPv2-094	DWRC-0287	DesertDurum_GDPv2-094	CLT	R	S	S	S	S	R
GDPv2-095	DWRC-0288	ITA_GDPv2-095	CLT	R	S	S	S	R	S
GDPv2-096	DWRC-0289	ITA_GDPv2-096	CLT	R	R	R	S	R	S
GDPv2-097	DWRC-0290	ITA_GDPv2-097	CLT	R	S	R	S	R	R
GDPv2-098	DWRC-0291	DesertDurum_GDPv2-098	CLT	S	S	S	S	S	R
GDPv2-099	DWRC-0295	ITA_GDPv2-099	CLT	R	S	R	S	R	R
GDPv2-100	DWRC-0296	DesertDurum_GDPv2-100	CLT	R	R	S	S	S	S
GDPv2-1000	DWRC-1147	IND_GDPv2-1000	LND	S	R	R	S	R	R
GDPv2-1001	DWRC-1271	MAR_GDPv2-1001	LND	S	R	R	R	R	R
GDPv2-1002	DWRC-1465	ISR_GDPv2-1002	WLD	R	R	S	R	R	R
GDPv2-1003	DWRC-1469	ISR_GDPv2-1003	WLD	R	S	S	R	R	R
GDPv2-1004	DWRC-1475	SYR_GDPv2-1004	WLD	R	R	S	R	R	R
GDPv2-1005	DWRC-1482	LBN_GDPv2-1005	WLD	S	R	S	R	R	S
GDPv2-1006	DWRC-1484	TUR_GDPv2-1006	WLD	R	R	S	R	R	R
GDPv2-1007	DWRC-2232	HUN_GDPv2-1007	LND	R	S	S	S	R	R
GDPv2-1008	DWRC-2486	JOR_GDPv2-1008	WLD	R	R	R	R	R	R
GDPv2-1009	DWRC-2490	JOR_GDPv2-1009	WLD	R	R	R	R	R	R
GDPv2-101	DWRC-0299	DesertDurum_GDPv2-101	CLT	R	S	R	S	S	S
GDPv2-1010	DWRC-2-001	AUT_GDPv2-1010	CLT	S	S	S	R	R	R
GDPv2-1011	DWRC-2-002	AUT_GDPv2-1011	CLT	S	R	S	S	R	R
GDPv2-1012	DWRC-2-003	AUT_GDPv2-1012	CLT	S	R	S	S	R	R
GDPv2-1013	DWRC-2-004	AUT_GDPv2-1013	CLT	S	S	S	R	R	R
GDPv2-1014	DWRC-2-005	AUT_GDPv2-1014	CLT	S	R	S	R	R	R
GDPv2-1015	DWRC-2-006	AUT_GDPv2-1015	CLT	S	S	R	R	S	S
GDPv2-1016	DWRC-2-007	AUT_GDPv2-1016	CLT	S	S	R	S	R	S
GDPv2-1017	DWRC-2-008	AUT_GDPv2-1017	CLT	S	R	S	R	S	S
GDPv2-1018	DWRC-2-009	AUT_GDPv2-1018	CLT	S	S	S	S	S	R
GDPv2-1019	DWRC-2-010	AUT_GDPv2-1019	CLT	S	S	S	S	R	S
GDPv2-102	DWRC-0301	ITA_GDPv2-102	CLT	S	R	S	S	S	R
GDPv2-1020	DWRC-2-011	AUT_GDPv2-1020	CLT	S	S	S	S	R	R
GDPv2-1021	DWRC-2-012	AUT_GDPv2-1021	CLT	S	R	S	S	R	R
GDPv2-1022	DWRC-2-013	ITA_GDPv2-1022	CLT	R	S	S	S	R	R
GDPv2-1023	DWRC-2-014	ITA_GDPv2-1023	CLT	R	R	R	S	R	R
GDPv2-1024	DWRC-2-015	FRA_GDPv2-1024	CLT	R	S	S	S	R	R
GDPv2-1025	DWRC-2-016	ITA_GDPv2-1025	CLT	S	S	R	R	R	R
GDPv2-1026	DWRC-2-017	FRA_GDPv2-1026	CLT	S	S	R	S	R	R
GDPv2-1027	DWRC-2-018	FRA_GDPv2-1027	CLT	S	R	S	S	S	R
GDPv2-1028	DWRC-2-019	ITA_GDPv2-1028	CLT	S	S	S	S	R	R
GDPv2-1029	DWRC-2-020	ITA_GDPv2-1029	CLT	R	S	R	S	R	R
GDPv2-103	DWRC-0303	DesertDurum_GDPv2-103	CLT	S	S	S	S	S	R
GDPv2-1030	DWRC-2-021	ITA_GDPv2-1030	CLT	R	R	S	R	R	S
GDPv2-1031	DWRC-2-022	ITA_GDPv2-1031	CLT	R	R	S	S	R	R
GDPv2-1032	DWRC-2-023	FRA_GDPv2-1032	CLT	S	S	S	S	R	R
GDPv2-1033	DWRC-2-024	FRA_GDPv2-1033	CLT	R	R	S	S	R	R
GDPv2-1034	DWRC-2-025	FRA_GDPv2-1034	CLT	S	R	S	S	R	R
GDPv2-1035	DWRC-2-026	FRA_GDPv2-1035	CLT	S	S	S	S	S	R
GDPv2-1036	DWRC-2-027	ITA_GDPv2-1036	CLT	R	S	R	S	R	S
GDPv2-1037	DWRC-2-028	ITA_GDPv2-1037	CLT	R	S	S	S	R	R
GDPv2-1038	DWRC-2-029	FRA_GDPv2-1038	CLT	S	S	S	R	R	R
GDPv2-1039	DWRC-2-030	ITA_GDPv2-1039	CLT	R	R	R	R	R	R
GDPv2-104	DWRC-0304	ESP_GDPv2-104	CLT	R	R	R	S	R	R
GDPv2-1040	DWRC-2-031	ITA_GDPv2-1040	CLT	R	S	R	S	R	R
GDPv2-1041	DWRC-2-032	ITA_GDPv2-1041	CLT	S	R	R	R	R	R
GDPv2-1042	DWRC-2-033	ITA_GDPv2-1042	CLT	R	R	S	S	S	S
GDPv2-1043	DWRC-2-034	FRA_GDPv2-1043	CLT	R	R	R	S	R	R
GDPv2-1044	DWRC-2-035	FRA_GDPv2-1044	CLT	S	R	S	S	R	S
GDPv2-1045	DWRC-2-036	ITA_GDPv2-1045	CLT	R	S	S	S	R	R
GDPv2-1046	DWRC-2-037	ITA_GDPv2-1046	CLT	R	S	S	S	R	R
GDPv2-1047	DWRC-2-038	ITA_GDPv2-1047	CLT	S	R	S	S	R	R
GDPv2-1048	DWRC-2-039	ITA_GDPv2-1048	CLT	R	S	S	S	R	R
GDPv2-1049	DWRC-2-040	FRA_GDPv2-1049	CLT	S	R	S	S	R	R
GDPv2-105	DWRC-0305	ITA_GDPv2-105	CLT	R	S	R	S	R	S
GDPv2-1050	DWRC-2-041	ITA_GDPv2-1050	CLT	S	S	R	S	R	R
GDPv2-1051	DWRC-2-042	IRN_GDPv2-1051	LND	S	R	R	S	R	S
GDPv2-106	DWRC-0306	ITA_GDPv2-106	CLT	S	R	R	S	R	S
GDPv2-107	DWRC-0308	ITA_GDPv2-107	CLT	S	R	S	S	S	S
GDPv2-108	DWRC-0309	DesertDurum_GDPv2-108	CLT	R	S	S	S	S	S
GDPv2-109	DWRC-0311	TUN_GDPv2-109	CLT	S	R	S	S	R	R
GDPv2-110	DWRC-0312	DesertDurum_GDPv2-110	CLT	R	S	S	S	S	S
GDPv2-111	DWRC-0313	FRA_GDPv2-111	CLT	R	R	R	S	R	R
GDPv2-112	DWRC-0317	FRA_GDPv2-112	CLT	R	R	R	S	R	S
GDPv2-113	DWRC-0324	CIMMYT_GDPv2-113	CLT	R	S	S	S	R	R
GDPv2-114	DWRC-0325	CIMMYT_GDPv2-114	CLT	R	R	S	S	R	R
GDPv2-115	DWRC-0327	CIMMYT_GDPv2-115	CLT	S	S	R	S	R	R
GDPv2-116	DWRC-0340	CIMMYT_GDPv2-116	CLT	R	S	S	S	R	R
GDPv2-117	DWRC-0343	MAR_GDPv2-117	CLT	S	S	S	S	R	R
GDPv2-118	DWRC-0344	CIMMYT_GDPv2-118	CLT	R	R	S	S	R	S
GDPv2-119	DWRC-0345	CIMMYT_GDPv2-119	CLT	R	S	R	S	R	R
GDPv2-120	DWRC-0346	CIMMYT_GDPv2-120	CLT	R	R	S	S	R	R
GDPv2-121	DWRC-0347	CIMMYT_GDPv2-121	CLT	R	R	S	S	R	R
GDPv2-122	DWRC-0352	CIMMYT_GDPv2-122	CLT	S	R	R	S	R	S
GDPv2-123	DWRC-0355	CIMMYT_GDPv2-123	CLT	R	R	S	S	R	R
GDPv2-124	DWRC-0356	CIMMYT_GDPv2-124	CLT	R	S	S	S	R	R
GDPv2-125	DWRC-0366	CIMMYT_GDPv2-125	CLT	R	R	S	S	R	S
GDPv2-126	DWRC-0367	CIMMYT_GDPv2-126	CLT	R	R	R	S	R	S
GDPv2-127	DWRC-0374	CIMMYT_GDPv2-127	CLT	S	S	S	S	R	S
GDPv2-128	DWRC-0379	CIMMYT_GDPv2-128	CLT	R	S	S	S	R	R
GDPv2-129	DWRC-0381	CIMMYT_GDPv2-129	CLT	R	R	S	S	R	R
GDPv2-130	DWRC-0394	CIMMYT_GDPv2-130	CLT	R	S	S	S	R	R
GDPv2-131	DWRC-0400	CIMMYT_GDPv2-131	CLT	S	S	S	S	R	R
GDPv2-132	DWRC-0405	CIMMYT_GDPv2-132	CLT	R	R	S	S	R	S
GDPv2-133	DWRC-0406	CIMMYT_GDPv2-133	CLT	R	S	S	S	R	R
GDPv2-134	DWRC-0417	CIMMYT_GDPv2-134	CLT	S	R	S	S	R	R
GDPv2-135	DWRC-0427	CIMMYT_GDPv2-135	CLT	R	R	S	S	R	R
GDPv2-136	DWRC-0433	CIMMYT_GDPv2-136	CLT	R	S	S	S	R	R
GDPv2-137	DWRC-0435	CIMMYT_GDPv2-137	CLT	S	R	S	S	R	S
GDPv2-138	DWRC-0446	CIMMYT_GDPv2-138	CLT	R	S	S	S	R	S
GDPv2-139	DWRC-0451	CIMMYT_GDPv2-139	CLT	R	S	S	S	R	S
GDPv2-140	DWRC-0474	CIMMYT_GDPv2-140	CLT	R	S	S	S	R	S
GDPv2-141	DWRC-0499	CIMMYT_GDPv2-141	CLT	R	S	S	S	R	R
GDPv2-142	DWRC-0507	CIMMYT_GDPv2-142	CLT	R	S	S	S	R	S
GDPv2-143	DWRC-0508	CIMMYT_GDPv2-143	CLT	R	S	S	S	R	R
GDPv2-144	DWRC-0509	CIMMYT_GDPv2-144	CLT	R	S	S	S	R	R
GDPv2-145	DWRC-0511	CIMMYT_GDPv2-145	CLT	R	S	S	S	R	S
GDPv2-146	DWRC-0512	CIMMYT_GDPv2-146	CLT	R	S	S	S	R	S
GDPv2-147	DWRC-0516	CIMMYT_GDPv2-147	CLT	R	R	S	S	S	R
GDPv2-148	DWRC-0517	CIMMYT_GDPv2-148	CLT	R	R	S	S	R	S
GDPv2-149	DWRC-0526	CIMMYT_GDPv2-149	CLT	R	S	S	S	R	R
GDPv2-150	DWRC-0535	CIMMYT_GDPv2-150	CLT	R	S	S	S	R	S
GDPv2-151	DWRC-0551	CIMMYT_GDPv2-151	CLT	S	S	S	S	R	R
GDPv2-152	DWRC-0558	CIMMYT_GDPv2-152	CLT	R	S	R	S	R	R
GDPv2-153	DWRC-0564	MAR_GDPv2-153	CLT	S	S	S	S	R	R
GDPv2-154	DWRC-0567	ICARDA_GDPv2-154	CLT	S	S	S	S	R	S
GDPv2-155	DWRC-0568	ICARDA_GDPv2-155	CLT	S	S	S	S	R	S
GDPv2-156	DWRC-0578	ICARDA_GDPv2-156	CLT	S	S	S	S	R	S
GDPv2-157	DWRC-0579	ICARDA_GDPv2-157	CLT	S	S	S	S	R	R
GDPv2-158	DWRC-0580	SYR_GDPv2-158	CLT	S	S	S	S	R	R
GDPv2-159	DWRC-0587	ICARDA_GDPv2-159	CLT	R	R	S	S	R	S
GDPv2-160	DWRC-0590	ICARDA_GDPv2-160	CLT	R	S	S	S	R	R
GDPv2-161	DWRC-0592	ICARDA_GDPv2-161	CLT	R	S	S	S	R	S
GDPv2-162	DWRC-0594	ICARDA_GDPv2-162	CLT	S	S	S	S	R	R
GDPv2-163	DWRC-0596	ICARDA_GDPv2-163	CLT	R	S	S	S	R	R
GDPv2-164	DWRC-0598	ICARDA_GDPv2-164	CLT	R	S	S	S	R	R
GDPv2-165	DWRC-0601	ICARDA_GDPv2-165	CLT	R	S	S	S	R	R
GDPv2-166	DWRC-0604	ICARDA_GDPv2-166	CLT	R	R	S	S	R	R
GDPv2-167	DWRC-0609	ICARDA_GDPv2-167	CLT	R	S	S	S	R	R
GDPv2-168	DWRC-0610	ICARDA_GDPv2-168	CLT	R	S	S	S	R	R
GDPv2-169	DWRC-0611	ICARDA_GDPv2-169	CLT	S	S	S	S	R	R
GDPv2-170	DWRC-0622	ICARDA_GDPv2-170	CLT	R	S	S	S	S	S
GDPv2-171	DWRC-0623	ICARDA_GDPv2-171	CLT	S	S	S	S	R	R
GDPv2-172	DWRC-0625	ICARDA_GDPv2-172	CLT	R	S	R	S	R	R
GDPv2-173	DWRC-0629	ICARDA_GDPv2-173	CLT	S	S	S	S	R	S
GDPv2-174	DWRC-0631	ICARDA_GDPv2-174	CLT	R	R	S	S	S	R
GDPv2-175	DWRC-0632	ICARDA_GDPv2-175	CLT	S	S	S	S	R	S
GDPv2-176	DWRC-0637	ICARDA_GDPv2-176	CLT	R	S	S	S	R	R
GDPv2-177	DWRC-0638	ICARDA_GDPv2-177	CLT	R	R	S	S	R	R
GDPv2-178	DWRC-0639	ICARDA_GDPv2-178	CLT	R	S	S	S	R	R
GDPv2-179	DWRC-0641	ICARDA_GDPv2-179	CLT	R	S	R	S	R	R
GDPv2-180	DWRC-0643	SYR_GDPv2-180	CLT	S	S	S	S	R	R
GDPv2-181	DWRC-0652	ICARDA_GDPv2-181	CLT	S	R	S	S	R	R
GDPv2-182	DWRC-0654	ICARDA_GDPv2-182	CLT	R	S	R	S	R	R
GDPv2-183	DWRC-0656	ICARDA_GDPv2-183	CLT	R	S	R	S	R	R
GDPv2-184	DWRC-0673	SYR_GDPv2-184	CLT	R	S	S	S	R	S
GDPv2-185	DWRC-0674	ICARDA_GDPv2-185	CLT	R	R	R	S	R	R
GDPv2-186	DWRC-0675	ICARDA_GDPv2-186	CLT	R	R	S	S	R	R
GDPv2-187	DWRC-0676	ICARDA_GDPv2-187	CLT	S	S	S	S	R	R
GDPv2-188	DWRC-0679	ICARDA_GDPv2-188	CLT	R	S	S	S	S	S
GDPv2-189	DWRC-0680	ICARDA_GDPv2-189	CLT	S	S	S	S	R	R
GDPv2-190	DWRC-0681	ICARDA_GDPv2-190	CLT	R	S	R	S	R	S
GDPv2-191	DWRC-0682	ICARDA_GDPv2-191	CLT	R	S	R	S	R	R
GDPv2-192	DWRC-0684	ICARDA_GDPv2-192	CLT	S	S	S	S	R	R
GDPv2-193	DWRC-0685	ICARDA_GDPv2-193	LND	S	S	S	S	S	R
GDPv2-194	DWRC-0686	ICARDA_GDPv2-194	CLT	S	S	S	S	S	R
GDPv2-195	DWRC-0687	ICARDA_GDPv2-195	CLT	R	S	S	S	S	S
GDPv2-196	DWRC-0693	ICARDA_GDPv2-196	CLT	R	S	S	S	R	R
GDPv2-197	DWRC-0694	ICARDA_GDPv2-197	CLT	R	S	R	R	R	R
GDPv2-198	DWRC-0695	ICARDA_GDPv2-198	CLT	R	R	S	S	R	S
GDPv2-199	DWRC-0696	ICARDA_GDPv2-199	CLT	S	S	S	S	R	R
GDPv2-200	DWRC-0697	ICARDA_GDPv2-200	CLT	S	S	S	S	R	R
GDPv2-201	DWRC-0698	ICARDA_GDPv2-201	CLT	S	S	S	S	R	S
GDPv2-202	DWRC-0702	ICARDA_GDPv2-202	CLT	R	S	S	S	R	S
GDPv2-203	DWRC-0703	ICARDA_GDPv2-203	CLT	S	R	S	S	S	R
GDPv2-204	DWRC-0707	ICARDA_GDPv2-204	CLT	R	S	S	S	R	R
GDPv2-205	DWRC-0709	AUS_GDPv2-205	CLT	S	R	R	S	R	R
GDPv2-206	DWRC-0710	AUS_GDPv2-206	CLT	S	R	S	S	R	R
GDPv2-207	DWRC-0711	AUS_GDPv2-207	CLT	S	R	R	S	R	R
GDPv2-208	DWRC-0712	AUS_GDPv2-208	CLT	S	S	S	S	R	R
GDPv2-209	DWRC-0713	AUS_GDPv2-209	CLT	S	R	R	S	R	R
GDPv2-210	DWRC-0714	AUS_GDPv2-210	CLT	S	S	R	S	R	R
GDPv2-211	DWRC-0715	AUS_GDPv2-211	CLT	S	S	R	S	R	S
GDPv2-212	DWRC-0716	AUS_GDPv2-212	CLT	S	S	R	S	S	R
GDPv2-213	DWRC-0717	AUS_GDPv2-213	CLT	S	R	R	S	R	R
GDPv2-214	DWRC-0718	AUS_GDPv2-214	CLT	S	S	R	S	R	R
GDPv2-215	DWRC-0719	AUS_GDPv2-215	CLT	R	S	S	S	S	R
GDPv2-216	DWRC-0721	AUS_GDPv2-216	CLT	S	S	R	R	R	R
GDPv2-217	DWRC-0722	AUT_GDPv2-217	CLT	R	R	S	S	R	R
GDPv2-218	DWRC-0723	AUT_GDPv2-218	CLT	S	S	S	R	S	R
GDPv2-219	DWRC-0726	CND_GDPv2-219	CLT	S	S	S	S	R	R
GDPv2-220	DWRC-0728	CND_GDPv2-220	CLT	R	S	S	S	S	S
GDPv2-221	DWRC-0729	CND_GDPv2-221	LND	S	S	S	S	R	R
GDPv2-222	DWRC-0730	CND_GDPv2-222	CLT	S	S	S	S	S	R
GDPv2-223	DWRC-0731	CND_GDPv2-223	CLT	S	S	S	S	S	R
GDPv2-224	DWRC-0732	CND_GDPv2-224	CLT	R	R	S	S	R	S
GDPv2-225	DWRC-0733	CND_GDPv2-225	CLT	S	S	S	S	R	R
GDPv2-226	DWRC-0734	CND_GDPv2-226	CLT	S	R	S	S	R	R
GDPv2-227	DWRC-0735	CND_GDPv2-227	CLT	R	S	S	S	S	R
GDPv2-228	DWRC-0736	CND_GDPv2-228	CLT	R	S	S	S	R	R
GDPv2-229	DWRC-0737	CND_GDPv2-229	CLT	R	R	R	S	R	R
GDPv2-230	DWRC-0759	CIMMYT_GDPv2-230	CLT	R	S	R	S	R	S
GDPv2-231	DWRC-0776	FRA_GDPv2-231	CLT	R	S	R	S	S	R
GDPv2-232	DWRC-0779	FRA_GDPv2-232	CLT	R	S	S	S	R	R
GDPv2-233	DWRC-0794	ESP_GDPv2-233	CLT	R	S	S	S	R	S
GDPv2-234	DWRC-0800	ITA_GDPv2-234	CLT	S	R	R	S	R	S
GDPv2-236	DWRC-0805	DesertDurum_GDPv2-236	CLT	R	R	R	S	R	R
GDPv2-237	DWRC-0807	ITA_GDPv2-237	CLT	S	R	S	S	S	S
GDPv2-238	DWRC-0809	ITA_GDPv2-238	CLT	R	S	R	S	S	S
GDPv2-239	DWRC-0810	FRA_GDPv2-239	CLT	R	R	R	S	R	R
GDPv2-240	DWRC-0813	MAR_GDPv2-240	CLT	R	R	S	S	R	S
GDPv2-241	DWRC-0814	MAR_GDPv2-241	CLT	R	S	R	S	R	R
GDPv2-242	DWRC-0824	MAR_GDPv2-242	CLT	S	S	S	S	R	R
GDPv2-243	DWRC-0839	ESP_GDPv2-243	CLT	R	R	S	S	R	S
GDPv2-244	DWRC-0842	ESP_GDPv2-244	CLT	R	R	S	S	R	R
GDPv2-245	DWRC-0846	USA_GDPv2-245	CLT	R	S	S	S	S	R
GDPv2-246	DWRC-0848	SYR_GDPv2-246	CLT	S	S	S	S	R	R
GDPv2-247	DWRC-0849	LBN_GDPv2-247	CLT	S	S	S	S	R	R
GDPv2-248	DWRC-0854	ICARDA_GDPv2-248	CLT	R	S	S	S	R	R
GDPv2-249	DWRC-0858	ICARDA_GDPv2-249	CLT	R	S	R	S	R	S
GDPv2-250	DWRC-0863	ICARDA_GDPv2-250	CLT	R	S	R	S	R	S
GDPv2-251	DWRC-0867	ICARDA_GDPv2-251	CLT	R	R	S	S	R	S
GDPv2-252	DWRC-0868	MAR_GDPv2-252	CLT	S	R	S	S	R	S
GDPv2-253	DWRC-0870	ICARDA_GDPv2-253	CLT	R	S	S	R	R	R
GDPv2-254	DWRC-0872	ICARDA_GDPv2-254	CLT	S	S	S	S	R	R
GDPv2-255	DWRC-0875	ICARDA_GDPv2-255	CLT	R	S	S	S	R	R
GDPv2-256	DWRC-0878	CIMMYT_GDPv2-256	CLT	R	R	S	S	R	R
GDPv2-257	DWRC-0880	ICARDA_GDPv2-257	CLT	R	S	S	S	S	R
GDPv2-258	DWRC-0881	ICARDA_GDPv2-258	LND	S	R	S	S	R	S
GDPv2-259	DWRC-0885	ICARDA_GDPv2-259	CLT	R	S	S	S	R	S
GDPv2-260	DWRC-0890	ITA_GDPv2-260	CLT	S	R	S	S	S	S
GDPv2-261	DWRC-0894	ICARDA_GDPv2-261	CLT	R	S	R	S	R	R
GDPv2-262	DWRC-0896	ICARDA_GDPv2-262	CLT	S	R	S	S	R	S
GDPv2-263	DWRC-0897	ICARDA_GDPv2-263	CLT	R	S	R	S	R	S
GDPv2-264	DWRC-0899	CIMMYT_GDPv2-264	CLT	R	S	R	S	R	R
GDPv2-265	DWRC-0901	ICARDA_GDPv2-265	CLT	R	S	S	S	S	R
GDPv2-266	DWRC-0914	ICARDA_GDPv2-266	CLT	S	R	R	S	R	R
GDPv2-267	DWRC-0919	ICARDA_GDPv2-267	CLT	R	S	R	S	R	R
GDPv2-268	DWRC-0929	ICARDA_GDPv2-268	CLT	R	S	S	S	R	R
GDPv2-269	DWRC-0931	ITA_GDPv2-269	CLT	S	R	S	S	R	R
GDPv2-270	DWRC-0932	ITA_GDPv2-270	CLT	R	R	S	S	R	S
GDPv2-271	DWRC-0934	ITA_GDPv2-271	CLT	R	S	S	S	R	R
GDPv2-272	DWRC-0936	ICARDA_GDPv2-272	CLT	R	S	S	S	R	S
GDPv2-273	DWRC-0944	ICARDA_GDPv2-273	CLT	R	R	S	S	R	R
GDPv2-274	DWRC-0951	ICARDA_GDPv2-274	CLT	R	S	S	S	R	R
GDPv2-275	DWRC-0962	ICARDA_GDPv2-275	CLT	R	S	S	S	R	S
GDPv2-276	DWRC-0968	ICARDA_GDPv2-276	CLT	R	S	S	S	R	R
GDPv2-277	DWRC-0970	DesertDurum_GDPv2-277	CLT	R	R	S	S	R	S
GDPv2-278	DWRC-0976	ICARDA_GDPv2-278	CLT	R	R	S	S	R	S
GDPv2-279	DWRC-0979	ICARDA_GDPv2-279	CLT	R	S	S	S	R	S
GDPv2-280	DWRC-0981	ICARDA_GDPv2-280	CLT	S	S	S	S	R	R
GDPv2-281	DWRC-0988	ICARDA_GDPv2-281	CLT	S	R	R	R	R	R
GDPv2-282	DWRC-0989	ITA_GDPv2-282	CLT	S	R	R	S	S	S
GDPv2-283	DWRC-0991	TUN_GDPv2-283	LND	R	R	S	R	R	S
GDPv2-284	DWRC-0997	FRA_GDPv2-284	CLT	R	R	S	S	R	R
GDPv2-285	DWRC-0999	GRC_GDPv2-285	LND	R	R	S	R	R	S
GDPv2-286	DWRC-1022	ESP_GDPv2-286	CLT	S	R	S	S	S	S
GDPv2-287	DWRC-1032	ESP_GDPv2-287	CLT	R	R	S	S	R	R
GDPv2-288	DWRC-1036	ISR_GDPv2-288	LND	S	R	S	S	R	R
GDPv2-289	DWRC-1037	BGR_GDPv2-289	CLT	R	S	S	R	R	R
GDPv2-290	DWRC-1039	BGR_GDPv2-290	LND	R	S	S	R	R	R
GDPv2-291	DWRC-1041	ICARDA_GDPv2-291	CLT	R	R	S	S	R	R
GDPv2-292	DWRC-1045	ESP_GDPv2-292	CLT	R	S	R	S	R	R
GDPv2-293	DWRC-1048	ESP_GDPv2-293	CLT	R	R	R	S	R	R
GDPv2-294	DWRC-1049	ESP_GDPv2-294	CLT	R	R	R	R	R	S
GDPv2-295	DWRC-1053	ESP_GDPv2-295	CLT	S	R	R	S	R	R
GDPv2-296	DWRC-1054	ITA_GDPv2-296	CLT	R	R	S	S	R	R
GDPv2-297	DWRC-1057	ICARDA_GDPv2-297	CLT	R	S	S	S	R	R
GDPv2-298	DWRC-1059	ICARDA_GDPv2-298	CLT	S	R	R	S	R	R
GDPv2-299	DWRC-1061	ESP_GDPv2-299	LND	R	R	R	S	S	S
GDPv2-300	DWRC-1063	ICARDA_GDPv2-300	CLT	R	R	S	R	R	R
GDPv2-301	DWRC-1067	ICARDA_GDPv2-301	CLT	S	S	S	S	R	R
GDPv2-302	DWRC-1070	ICARDA_GDPv2-302	CLT	R	S	S	S	R	R
GDPv2-303	DWRC-1072	FRA_GDPv2-303	CLT	R	S	S	S	S	R
GDPv2-304	DWRC-1077	ICARDA_GDPv2-304	CLT	S	S	S	S	R	R
GDPv2-305	DWRC-1081	ESP_GDPv2-305	CLT	R	R	S	S	R	R
GDPv2-306	DWRC-1083	FRA_GDPv2-306	CLT	R	S	S	S	S	R
GDPv2-307	DWRC-1085	FRA_GDPv2-307	CLT	S	R	S	S	S	S
GDPv2-308	DWRC-1091	FRA_GDPv2-308	CLT	R	S	S	S	R	R
GDPv2-309	DWRC-1097	FRA_GDPv2-309	CLT	S	R	S	S	S	S
GDPv2-310	DWRC-1100	ICARDA_GDPv2-310	CLT	R	S	S	S	R	S
GDPv2-311	DWRC-1103	FRA_GDPv2-311	CLT	S	S	S	S	S	R
GDPv2-312	DWRC-1104	ESP_GDPv2-312	CLT	R	S	R	S	R	R
GDPv2-313	DWRC-1105	FRA_GDPv2-313	CLT	S	R	R	R	R	R
GDPv2-314	DWRC-1108	FRA_GDPv2-314	CLT	S	S	S	S	R	S
GDPv2-315	DWRC-1111	AUT_GDPv2-315	CLT	R	R	R	S	R	R
GDPv2-316	DWRC-1113	AUT_GDPv2-316	CLT	S	R	S	R	R	R
GDPv2-317	DWRC-1115	AUT_GDPv2-317	CLT	S	R	S	R	S	R
GDPv2-318	DWRC-1133	SRB_GDPv2-318	CLT	S	R	S	R	R	R
GDPv2-319	DWRC-1135	SRB_GDPv2-319	CLT	S	R	S	R	R	R
GDPv2-320	DWRC-1138	AUT_GDPv2-320	CLT	S	R	S	R	R	R
GDPv2-321	DWRC-1139	HUN_GDPv2-321	CLT	R	R	S	R	S	R
GDPv2-322	DWRC-1141	SRB_GDPv2-322	CLT	S	R	S	R	R	S
GDPv2-323	DWRC-1145	FRA_GDPv2-323	CLT	R	S	S	S	R	R
GDPv2-324	DWRC-1434	ITA_GDPv2-324	CLT	R	R	S	R	R	S
GDPv2-325	DWRC-1435	ITA_GDPv2-325	CLT	R	S	S	S	R	R
GDPv2-326	DWRC-1437	ITA_GDPv2-326	CLT	R	S	S	R	R	R
GDPv2-327	DWRC-1439	ITA_GDPv2-327	CLT	R	R	R	S	R	R
GDPv2-328	DWRC-1441	FRA_GDPv2-328	CLT	R	S	R	S	R	R
GDPv2-329	DWRC-1442	ITA_GDPv2-329	CLT	R	S	S	S	R	R
GDPv2-330	DWRC-1443	IRN_GDPv2-330	LND	R	S	S	R	S	S
GDPv2-331	DWRC-1500	UKR_GDPv2-331	CLT	R	R	S	S	R	S
GDPv2-332	DWRC-1502	UKR_GDPv2-332	CLT	S	R	S	S	R	R
GDPv2-333	DWRC-1505	UKR_GDPv2-333	DOM	S	R	S	S	R	S
GDPv2-334	DWRC-1507	GRC_GDPv2-334	CLT	R	S	S	S	R	S
GDPv2-335	DWRC-1508	GRC_GDPv2-335	CLT	R	S	S	S	R	S
GDPv2-336	DWRC-1509	GRC_GDPv2-336	CLT	R	S	S	S	R	S
GDPv2-337	DWRC-1902	ITA_GDPv2-337	CLT	S	S	S	S	S	S
GDPv2-338	DWRC-1904	ITA_GDPv2-338	CLT	R	S	R	S	R	R
GDPv2-339	DWRC-1905	FRA_GDPv2-339	CLT	S	S	R	S	R	R
GDPv2-340	DWRC-1906	ITA_GDPv2-340	CLT	S	R	R	S	R	R
GDPv2-341	DWRC-1908	ITA_GDPv2-341	CLT	S	S	S	S	R	R
GDPv2-342	DWRC-1909	ITA_GDPv2-342	CLT	R	S	R	S	S	R
GDPv2-343	DWRC-1910	FRA_GDPv2-343	CLT	R	R	S	S	R	R
GDPv2-344	DWRC-1911	ITA_GDPv2-344	CLT	S	S	S	S	R	R
GDPv2-345	DWRC-1913	ITA_GDPv2-345	CLT	S	S	R	S	S	R
GDPv2-346	DWRC-1914	DesertDurum_GDPv2-346	CLT	S	S	R	S	R	R
GDPv2-347	DWRC-1915	ITA_GDPv2-347	CLT	R	S	R	S	R	S
GDPv2-348	DWRC-1916	CND_GDPv2-348	CLT	R	S	S	S	R	R
GDPv2-349	DWRC-1917	FRA_GDPv2-349	CLT	R	R	R	S	R	R
GDPv2-350	DWRC-2029	CND_GDPv2-350	CLT	R	S	S	R	R	R
GDPv2-351	DWRC-2032	ITA_GDPv2-351	CLT	R	S	R	S	R	R
GDPv2-352	DWRC-2040	ITA_GDPv2-352	CLT	R	S	R	S	R	S
GDPv2-353	DWRC-2041	ITA_GDPv2-353	CLT	R	S	R	S	R	R
GDPv2-354	DWRC-2045	ITA_GDPv2-354	CLT	R	R	S	R	R	S
GDPv2-355	DWRC-2046	ITA_GDPv2-355	CLT	R	R	S	R	R	S
GDPv2-356	DWRC-2047	ITA_GDPv2-356	CLT	S	S	R	S	R	S
GDPv2-358	DWRC-2063	ITA_GDPv2-358	CLT	S	S	R	S	S	R
GDPv2-359	DWRC-2065	ITA_GDPv2-359	CLT	R	S	R	S	R	R
GDPv2-360	DWRC-2067	FRA_GDPv2-360	CLT	R	S	R	S	S	R
GDPv2-361	DWRC-2072	ITA_GDPv2-361	CLT	R	S	S	S	R	S
GDPv2-362	DWRC-2077	ITA_GDPv2-362	CLT	R	S	S	S	R	R
GDPv2-363	DWRC-2078	ITA_GDPv2-363	CLT	R	R	R	S	S	R
GDPv2-364	DWRC-2081	ITA_GDPv2-364	CLT	R	S	R	S	R	R
GDPv2-365	DWRC-2086	ITA_GDPv2-365	CLT	R	R	S	R	R	S
GDPv2-366	DWRC-2087	USA_GDPv2-366	LND	R	S	S	S	R	R
GDPv2-367	DWRC-2088	USA_GDPv2-367	CLT	S	S	R	S	S	R
GDPv2-368	DWRC-2094	FRA_GDPv2-368	CLT	S	S	S	S	S	R
GDPv2-369	DWRC-2095	ITA_GDPv2-369	CLT	S	R	S	S	R	R
GDPv2-370	DWRC-2097	ITA_GDPv2-370	CLT	R	R	S	S	R	R
GDPv2-371	DWRC-2098	ITA_GDPv2-371	CLT	S	R	R	S	R	R
GDPv2-372	DWRC-2099	FRA_GDPv2-372	CLT	S	S	S	S	S	S
GDPv2-373	DWRC-2100	ESP_GDPv2-373	CLT	R	R	R	S	S	S
GDPv2-374	DWRC-2102	ITA_GDPv2-374	CLT	S	R	R	S	R	S
GDPv2-375	DWRC-2104	ITA_GDPv2-375	CLT	R	R	S	S	R	R
GDPv2-376	DWRC-2110	ITA_GDPv2-376	CLT	R	S	R	S	R	R
GDPv2-377	DWRC-2114	ITA_GDPv2-377	CLT	R	S	R	S	R	S
GDPv2-378	DWRC-2122	ITA_GDPv2-378	CLT	R	S	R	S	R	R
GDPv2-379	DWRC-2129	ITA_GDPv2-379	CLT	S	S	S	S	R	S
GDPv2-380	DWRC-2131	ITA_GDPv2-380	CLT	R	R	R	S	S	S
GDPv2-381	DWRC-2132	FRA_GDPv2-381	CLT	S	S	S	S	S	R
GDPv2-382	DWRC-2150	ITA_GDPv2-382	CLT	R	S	S	S	S	R
GDPv2-383	DWRC-2151	CND_GDPv2-383	CLT	R	S	S	S	R	S
GDPv2-384	DWRC-2153	CND_GDPv2-384	CLT	R	S	S	S	R	S
GDPv2-385	DWRC-2154	CND_GDPv2-385	CLT	S	S	S	S	R	R
GDPv2-386	DWRC-2155	CND_GDPv2-386	CLT	R	S	S	S	R	R
GDPv2-387	DWRC-2160	USA_GDPv2-387	LND	R	S	S	S	R	R
GDPv2-388	DWRC-2166	ETH_GDPv2-388	LND	S	R	R	S	R	S
GDPv2-389	DWRC-2167	ERI_GDPv2-389	LND	R	R	R	S	R	R
GDPv2-390	DWRC-2168	USA_GDPv2-390	CLT	S	S	S	S	R	R
GDPv2-391	DWRC-2172	CND_GDPv2-391	CLT	R	S	S	R	R	R
GDPv2-392	DWRC-2186	AUS_GDPv2-392	LND	S	S	S	S	R	S
GDPv2-393	DWRC-2204	SWE_GDPv2-393	LND	R	S	S	S	R	R
GDPv2-394	DWRC-2215	KAZ_GDPv2-394	LND	R	S	S	S	R	R
GDPv2-395	DWRC-2218	GRC_GDPv2-395	LND	S	S	S	R	R	R
GDPv2-396	DWRC-2224	MLT_GDPv2-396	LND	R	R	S	R	R	R
GDPv2-397	DWRC-2225	ESP_GDPv2-397	LND	R	R	S	S	R	R
GDPv2-398	DWRC-2226	ARG_GDPv2-398	LND	S	R	S	S	R	R
GDPv2-400	DWRC-2228	POL_GDPv2-400	LND	R	S	S	S	S	S
GDPv2-401	DWRC-2235	ISR_GDPv2-401	LND	R	R	S	R	R	R
GDPv2-402	DWRC-2236	ETH_GDPv2-402	LND	S	R	R	S	R	R
GDPv2-403	DWRC-2267	USA_GDPv2-403	CLT	S	S	S	S	R	R
GDPv2-404	DWRC-2276	LBN_GDPv2-404	CLT	R	R	R	S	R	S
GDPv2-405	DWRC-2278	TUN_GDPv2-405	LND	R	R	S	S	S	S
GDPv2-406	DWRC-2283	USA_GDPv2-406	CLT	R	S	R	S	R	R
GDPv2-407	DWRC-2284	OMN_GDPv2-407	LND	R	R	R	S	R	R
GDPv2-408	DWRC-2291	CIMMYT_GDPv2-408	CLT	R	S	S	S	S	R
GDPv2-409	DWRC-2292	ICARDA_GDPv2-409	CLT	S	R	S	S	R	R
GDPv2-410	DWRC-2296	SYR_GDPv2-410	CLT	R	S	S	S	S	R
GDPv2-411	DWRC-2298	LBN_GDPv2-411	CLT	R	R	S	S	R	R
GDPv2-412	DWRC-2310	DZA_GDPv2-412	CLT	R	R	S	S	R	R
GDPv2-413	DWRC-2319	ICARDA_GDPv2-413	CLT	R	S	S	S	R	S
GDPv2-414	DWRC-2327	JOR_GDPv2-414	CLT	R	R	S	S	S	R
GDPv2-415	DWRC-2328	ICARDA_GDPv2-415	CLT	R	R	S	S	R	R
GDPv2-416	DWRC-2333	SYR_GDPv2-416	CLT	S	S	R	S	R	S
GDPv2-417	DWRC-2346	ICARDA_GDPv2-417	CLT	R	S	S	R	R	R
GDPv2-418	DWRC-2358	ICARDA_GDPv2-418	CLT	R	S	S	S	R	S
GDPv2-419	DWRC-2361	POR_GDPv2-419	CLT	R	S	S	S	R	S
GDPv2-420	DWRC-2377	ICARDA_GDPv2-420	CLT	R	R	S	S	R	R
GDPv2-421	DWRC-2381	ICARDA_GDPv2-421	CLT	S	S	S	S	R	R
GDPv2-422	DWRC-2382	ICARDA_GDPv2-422	CLT	S	S	S	S	R	R
GDPv2-423	DWRC-2384	ICARDA_GDPv2-423	CLT	S	S	S	S	R	R
GDPv2-424	DWRC-2385	ICARDA_GDPv2-424	CLT	R	S	S	S	R	R
GDPv2-425	DWRC-2386	ICARDA_GDPv2-425	CLT	S	S	S	S	R	R
GDPv2-426	DWRC-2395	ICARDA_GDPv2-426	CLT	R	R	R	S	R	R
GDPv2-427	DWRC-2399	ICARDA_GDPv2-427	CLT	R	R	S	S	R	R
GDPv2-428	DWRC-2400	ICARDA_GDPv2-428	CLT	R	S	S	S	R	R
GDPv2-429	DWRC-2404	ICARDA_GDPv2-429	CLT	R	S	S	S	R	R
GDPv2-430	DWRC-2405	ICARDA_GDPv2-430	CLT	S	S	R	S	R	R
GDPv2-431	DWRC-2414	ICARDA_GDPv2-431	CLT	R	S	R	S	R	S
GDPv2-432	DWRC-2420	ICARDA_GDPv2-432	CLT	S	S	S	S	R	S
GDPv2-433	DWRC-2421	MAR_GDPv2-433	CLT	S	S	S	S	R	S
GDPv2-434	DWRC-2424	ICARDA_GDPv2-434	CLT	R	S	R	S	R	R
GDPv2-435	DWRC-2425	ICARDA_GDPv2-435	CLT	R	S	R	S	R	R
GDPv2-436	DWRC-2426	LBN_GDPv2-436	CLT	R	S	S	S	R	R
GDPv2-437	DWRC-2435	ETH_GDPv2-437	CLT	R	S	S	S	S	R
GDPv2-438	DWRC-2439	DZA_GDPv2-438	CLT	R	R	R	S	S	S
GDPv2-439	DWRC-2444	ETH_GDPv2-439	CLT	R	S	S	S	R	S
GDPv2-440	DWRC-2450	ICARDA_GDPv2-440	CLT	S	S	S	S	R	R
GDPv2-441	DWRC-2453	LBN_GDPv2-441	CLT	R	S	S	S	R	R
GDPv2-442	DWRC-2457	ICARDA_GDPv2-442	CLT	R	S	S	S	R	R
GDPv2-443	DWRC-2458	ICARDA_GDPv2-443	CLT	R	S	S	S	R	S
GDPv2-444	DWRC-2462	ICARDA_GDPv2-444	CLT	R	S	S	S	R	S
GDPv2-445	DWRC-2464	ICARDA_GDPv2-445	CLT	R	S	R	S	R	R
GDPv2-446	DWRC-2469	ICARDA_GDPv2-446	CLT	R	S	S	S	R	R
GDPv2-447	DWRC-2471	ETH_GDPv2-447	CLT	S	S	S	S	R	R
GDPv2-448	DWRC-2476	ICARDA_GDPv2-448	CLT	R	R	S	S	R	S
GDPv2-449	DWRC-2477	ICARDA_GDPv2-449	CLT	R	S	S	S	S	R
GDPv2-450	DWRC-2478	ICARDA_GDPv2-450	CLT	R	S	S	S	R	R
GDPv2-451	DWRC-2482	ICARDA_GDPv2-451	CLT	R	S	S	S	R	R
GDPv2-548	DWRC-0107	EGY_GDPv2-548	LND	R	R	R	S	R	R
GDPv2-549	DWRC-0110	EGY_GDPv2-549	LND	R	R	R	S	R	R
GDPv2-550	DWRC-0112	EGY_GDPv2-550	LND	R	R	R	S	R	S
GDPv2-551	DWRC-0113	EGY_GDPv2-551	LND	R	R	R	S	R	R
GDPv2-552	DWRC-0117	ETH_GDPv2-552	CLT	R	R	S	S	R	S
GDPv2-553	DWRC-0119	ETH_GDPv2-553	CLT	S	R	S	S	S	S
GDPv2-554	DWRC-0120	ETH_GDPv2-554	CLT	S	S	S	S	R	R
GDPv2-555	DWRC-0121	ETH_GDPv2-555	CLT	S	S	S	S	R	S
GDPv2-556	DWRC-1007	JOR_GDPv2-556	LND	R	R	S	S	R	S
GDPv2-557	DWRC-1008	JOR_GDPv2-557	LND	R	S	S	S	R	R
GDPv2-558	DWRC-1009	TUR_GDPv2-558	LND	R	S	S	R	R	S
GDPv2-559	DWRC-1010	TUR_GDPv2-559	LND	R	R	S	R	R	S
GDPv2-560	DWRC-1011	TUR_GDPv2-560	LND	R	R	R	R	R	R
GDPv2-561	DWRC-1012	TUR_GDPv2-561	LND	R	R	S	S	R	R
GDPv2-562	DWRC-1014	TUR_GDPv2-562	LND	R	R	S	R	R	S
GDPv2-563	DWRC-1015	TUR_GDPv2-563	LND	S	R	R	R	R	S
GDPv2-564	DWRC-1024	ESP_GDPv2-564	LND	R	R	S	R	R	R
GDPv2-565	DWRC-1029	ESP_GDPv2-565	LND	R	S	S	S	R	R
GDPv2-566	DWRC-1034	ISR_GDPv2-566	LND	S	R	S	S	R	R
GDPv2-567	DWRC-1035	ISR_GDPv2-567	LND	R	R	S	S	R	S
GDPv2-568	DWRC-1038	ISR_GDPv2-568	LND	R	R	R	S	R	R
GDPv2-569	DWRC-1040	TUN_GDPv2-569	LND	R	R	R	R	R	S
GDPv2-570	DWRC-1116	KAZ_GDPv2-570	CLT	S	S	S	S	R	R
GDPv2-571	DWRC-1117	KAZ_GDPv2-571	CLT	S	R	S	R	S	R
GDPv2-572	DWRC-1120	KAZ_GDPv2-572	CLT	S	R	S	S	R	R
GDPv2-573	DWRC-1121	KAZ_GDPv2-573	LND	R	S	S	S	R	R
GDPv2-574	DWRC-1122	KAZ_GDPv2-574	LND	S	S	S	S	R	R
GDPv2-575	DWRC-1126	KAZ_GDPv2-575	CLT	R	S	R	S	R	R
GDPv2-576	DWRC-1127	KAZ_GDPv2-576	CLT	S	S	S	S	R	R
GDPv2-577	DWRC-1129	KAZ_GDPv2-577	CLT	S	R	S	S	R	R
GDPv2-578	DWRC-1130	KAZ_GDPv2-578	CLT	S	S	S	S	R	S
GDPv2-579	DWRC-1149	ITA_GDPv2-579	LND	S	R	R	R	S	R
GDPv2-580	DWRC-1150	SYR_GDPv2-580	LND	S	S	S	R	R	R
GDPv2-581	DWRC-1153	JOR_GDPv2-581	LND	R	R	S	R	R	R
GDPv2-582	DWRC-1154	ESP_GDPv2-582	LND	S	R	S	S	R	R
GDPv2-583	DWRC-1155	ETH_GDPv2-583	LND	S	S	S	S	R	R
GDPv2-584	DWRC-1157	AFG_GDPv2-584	LND	S	S	S	S	R	R
GDPv2-585	DWRC-1158	IRQ_GDPv2-585	LND	R	R	S	S	R	R
GDPv2-586	DWRC-1159	GRC_GDPv2-586	LND	S	S	R	R	R	R
GDPv2-587	DWRC-1160	AFG_GDPv2-587	LND	S	S	R	R	R	R
GDPv2-588	DWRC-1161	DZA_GDPv2-588	LND	S	S	S	S	R	R
GDPv2-589	DWRC-1163	DZA_GDPv2-589	LND	R	S	S	S	R	S
GDPv2-590	DWRC-1164	MAR_GDPv2-590	LND	R	R	S	R	R	S
GDPv2-591	DWRC-1165	OMN_GDPv2-591	LND	R	S	R	S	R	R
GDPv2-592	DWRC-1166	ETH_GDPv2-592	LND	S	R	R	S	R	S
GDPv2-593	DWRC-1168	RUS_GDPv2-593	LND	R	R	R	S	R	S
GDPv2-594	DWRC-1174	ETH_GDPv2-594	LND	S	R	R	S	R	R
GDPv2-595	DWRC-1175	ETH_GDPv2-595	LND	S	R	R	S	R	R
GDPv2-596	DWRC-1176	ETH_GDPv2-596	LND	S	R	S	S	R	S
GDPv2-597	DWRC-1177	TUR_GDPv2-597	LND	S	S	S	R	R	R
GDPv2-598	DWRC-1179	ESP_GDPv2-598	LND	R	S	R	R	R	S
GDPv2-599	DWRC-1182	AFG_GDPv2-599	LND	S	R	S	S	R	R
GDPv2-600	DWRC-1183	AFG_GDPv2-600	LND	S	R	S	S	R	S
GDPv2-601	DWRC-1184	ETH_GDPv2-601	LND	S	R	S	R	R	S
GDPv2-602	DWRC-1185	ETH_GDPv2-602	LND	R	R	R	R	R	S
GDPv2-603	DWRC-1186	AFG_GDPv2-603	LND	R	R	R	R	R	S
GDPv2-604	DWRC-1190	JOR_GDPv2-604	LND	R	S	S	R	R	R
GDPv2-605	DWRC-1193	KAZ_GDPv2-605	LND	S	R	S	S	R	R
GDPv2-606	DWRC-1195	TUR_GDPv2-606	LND	R	R	R	S	R	R
GDPv2-607	DWRC-1196	YEM_GDPv2-607	LND	S	R	R	S	R	R
GDPv2-608	DWRC-1197	YEM_GDPv2-608	LND	R	R	S	R	R	S
GDPv2-609	DWRC-1198	YEM_GDPv2-609	LND	R	R	R	R	R	S
GDPv2-610	DWRC-1199	SYR_GDPv2-610	LND	S	R	S	R	R	R
GDPv2-611	DWRC-1201	IRN_GDPv2-611	LND	R	S	S	R	R	S
GDPv2-612	DWRC-1202	IRN_GDPv2-612	LND	R	S	S	R	R	S
GDPv2-613	DWRC-1203	ARM_GDPv2-613	LND	S	R	R	S	R	S
GDPv2-614	DWRC-1205	RUS_GDPv2-614	LND	R	S	S	S	R	R
GDPv2-615	DWRC-1206	ARM_GDPv2-615	LND	R	R	S	R	R	S
GDPv2-616	DWRC-1208	OMN_GDPv2-616	LND	R	S	R	S	R	R
GDPv2-617	DWRC-1209	ETH_GDPv2-617	LND	S	R	R	S	R	R
GDPv2-618	DWRC-1211	AZE_GDPv2-618	LND	R	R	S	S	R	R
GDPv2-619	DWRC-1212	SAU_GDPv2-619	LND	R	R	R	S	R	R
GDPv2-620	DWRC-1213	ESP_GDPv2-620	LND	R	S	S	R	R	S
GDPv2-621	DWRC-1216	YUG_GDPv2-621	LND	R	S	R	R	R	S
GDPv2-622	DWRC-1217	ETH_GDPv2-622	LND	S	R	R	S	R	R
GDPv2-623	DWRC-1218	ETH_GDPv2-623	LND	R	R	R	S	R	R
GDPv2-624	DWRC-1220	ETH_GDPv2-624	LND	R	R	R	S	R	R
GDPv2-625	DWRC-1222	ETH_GDPv2-625	LND	S	R	R	S	R	R
GDPv2-626	DWRC-1223	ITA_GDPv2-626	LND	R	R	R	R	R	S
GDPv2-627	DWRC-1224	ITA_GDPv2-627	LND	R	S	S	S	R	R
GDPv2-628	DWRC-1225	ITA_GDPv2-628	LND	R	S	S	R	S	R
GDPv2-629	DWRC-1227	GRC_GDPv2-629	LND	R	R	S	R	S	S
GDPv2-630	DWRC-1228	ETH_GDPv2-630	LND	R	R	R	R	R	S
GDPv2-631	DWRC-1229	ITA_GDPv2-631	LND	R	S	S	S	R	R
GDPv2-632	DWRC-1230	PAK_GDPv2-632	LND	R	R	R	R	R	S
GDPv2-633	DWRC-1231	SYR_GDPv2-633	LND	S	S	S	S	S	R
GDPv2-634	DWRC-1234	SYR_GDPv2-634	LND	S	S	S	R	R	R
GDPv2-635	DWRC-1235	TUN_GDPv2-635	LND	R	R	S	S	R	S
GDPv2-636	DWRC-1238	TUN_GDPv2-636	LND	R	R	R	R	R	S
GDPv2-637	DWRC-1239	TUN_GDPv2-637	LND	R	R	S	S	S	S
GDPv2-638	DWRC-1241	DZA_GDPv2-638	LND	R	S	S	S	R	S
GDPv2-639	DWRC-1242	DZA_GDPv2-639	LND	R	S	S	S	R	S
GDPv2-640	DWRC-1243	DZA_GDPv2-640	LND	S	S	S	S	S	R
GDPv2-641	DWRC-1244	ESP_GDPv2-641	LND	R	R	S	S	R	S
GDPv2-642	DWRC-1245	DZA_GDPv2-642	LND	R	R	S	S	R	S
GDPv2-643	DWRC-1246	PRT_GDPv2-643	LND	R	R	S	S	R	R
GDPv2-644	DWRC-1247	TUN_GDPv2-644	LND	R	R	S	S	R	R
GDPv2-645	DWRC-1248	TUN_GDPv2-645	LND	R	R	S	S	R	S
GDPv2-646	DWRC-1250	TUN_GDPv2-646	LND	R	R	S	S	R	R
GDPv2-647	DWRC-1251	TUN_GDPv2-647	LND	R	R	R	S	S	R
GDPv2-648	DWRC-1257	TUN_GDPv2-648	LND	R	R	R	S	R	R
GDPv2-649	DWRC-1258	TUN_GDPv2-649	LND	R	R	S	S	R	S
GDPv2-650	DWRC-1259	TUN_GDPv2-650	LND	S	S	S	S	R	R
GDPv2-651	DWRC-1260	UKR_GDPv2-651	LND	S	S	S	S	R	R
GDPv2-652	DWRC-1261	UKR_GDPv2-652	LND	S	S	S	S	S	R
GDPv2-653	DWRC-1262	RUS_GDPv2-653	LND	R	S	S	R	R	R
GDPv2-654	DWRC-1263	EGY_GDPv2-654	LND	R	R	R	R	R	S
GDPv2-655	DWRC-1265	MAR_GDPv2-655	LND	R	R	S	R	R	S
GDPv2-656	DWRC-1266	MAR_GDPv2-656	LND	R	R	R	R	R	R
GDPv2-657	DWRC-1267	MAR_GDPv2-657	LND	R	R	R	R	R	S
GDPv2-658	DWRC-1268	MAR_GDPv2-658	LND	R	R	R	R	R	S
GDPv2-659	DWRC-1270	MAR_GDPv2-659	LND	R	R	R	R	R	S
GDPv2-660	DWRC-1277	USA_GDPv2-660	LND	R	S	S	R	R	S
GDPv2-661	DWRC-1281	IRQ_GDPv2-661	LND	R	S	R	R	R	R
GDPv2-662	DWRC-1282	IRQ_GDPv2-662	LND	R	R	R	S	R	R
GDPv2-663	DWRC-1283	IRQ_GDPv2-663	LND	R	S	S	R	R	R
GDPv2-664	DWRC-1284	IRQ_GDPv2-664	LND	R	S	S	S	R	R
GDPv2-665	DWRC-1285	IRQ_GDPv2-665	LND	R	S	S	R	R	S
GDPv2-666	DWRC-1287	IRQ_GDPv2-666	LND	S	S	S	S	R	S
GDPv2-667	DWRC-1288	SRB_GDPv2-667	LND	S	S	S	S	R	R
GDPv2-668	DWRC-1294	USA_GDPv2-668	LND	S	S	S	R	R	R
GDPv2-669	DWRC-1297	TUR_GDPv2-669	LND	S	R	S	S	S	S
GDPv2-670	DWRC-1298	PRT_GDPv2-670	LND	S	R	R	S	R	R
GDPv2-671	DWRC-1303	IND_GDPv2-671	LND	R	R	R	R	R	S
GDPv2-672	DWRC-1304	TUN_GDPv2-672	LND	S	R	S	R	R	S
GDPv2-673	DWRC-1305	ETH_GDPv2-673	LND	S	R	S	S	R	R
GDPv2-674	DWRC-1306	SAU_GDPv2-674	LND	R	R	R	S	R	R
GDPv2-675	DWRC-1308	EGY_GDPv2-675	LND	R	R	S	S	R	R
GDPv2-676	DWRC-1310	IND_GDPv2-676	LND	S	S	S	S	R	R
GDPv2-677	DWRC-1311	IND_GDPv2-677	LND	R	S	S	R	R	R
GDPv2-678	DWRC-1312	SYR_GDPv2-678	LND	R	R	S	R	R	S
GDPv2-679	DWRC-1313	SYR_GDPv2-679	LND	S	R	S	R	R	R
GDPv2-680	DWRC-1314	SAU_GDPv2-680	LND	R	R	R	S	R	S
GDPv2-681	DWRC-1315	ETH_GDPv2-681	LND	S	R	S	S	S	R
GDPv2-682	DWRC-1316	ETH_GDPv2-682	LND	S	R	R	S	R	R
GDPv2-683	DWRC-1318	ETH_GDPv2-683	LND	R	R	R	R	R	S
GDPv2-685	DWRC-1321	CYP_GDPv2-685	LND	R	R	S	S	R	S
GDPv2-686	DWRC-1322	AFG_GDPv2-686	LND	S	S	S	S	R	S
GDPv2-687	DWRC-1323	IRN_GDPv2-687	LND	R	S	S	R	R	S
GDPv2-688	DWRC-1324	IRN_GDPv2-688	LND	S	S	S	R	R	S
GDPv2-689	DWRC-1325	ITA_GDPv2-689	LND	R	S	S	S	R	R
GDPv2-690	DWRC-1327	IRN_GDPv2-690	LND	R	R	S	R	R	R
GDPv2-691	DWRC-1328	IRN_GDPv2-691	LND	R	S	S	R	R	S
GDPv2-692	DWRC-1329	BGR_GDPv2-692	LND	R	S	S	S	R	R
GDPv2-693	DWRC-1331	TUN_GDPv2-693	LND	R	R	S	S	R	S
GDPv2-694	DWRC-1332	TUN_GDPv2-694	LND	R	S	R	R	R	S
GDPv2-695	DWRC-1333	TUN_GDPv2-695	LND	R	S	R	S	R	S
GDPv2-696	DWRC-1334	TUN_GDPv2-696	LND	R	R	R	R	R	R
GDPv2-697	DWRC-1336	LBY_GDPv2-697	LND	R	S	S	S	R	S
GDPv2-698	DWRC-1337	TUR_GDPv2-698	LND	S	R	R	S	R	R
GDPv2-699	DWRC-1338	SYR_GDPv2-699	LND	S	R	S	S	S	S
GDPv2-700	DWRC-1339	BIH_GDPv2-700	LND	S	R	S	R	R	S
GDPv2-701	DWRC-1343	IRQ_GDPv2-701	LND	R	R	S	R	R	S
GDPv2-702	DWRC-1346	IRN_GDPv2-702	LND	R	S	S	S	R	R
GDPv2-703	DWRC-1354	GRC_GDPv2-703	LND	R	R	S	S	R	S
GDPv2-704	DWRC-1355	GRC_GDPv2-704	LND	R	R	S	S	R	S
GDPv2-705	DWRC-1357	GRC_GDPv2-705	LND	R	R	S	S	R	S
GDPv2-706	DWRC-1358	GRC_GDPv2-706	LND	R	R	S	S	R	S
GDPv2-707	DWRC-1360	GRC_GDPv2-707	LND	R	S	S	S	R	R
GDPv2-708	DWRC-1361	GRC_GDPv2-708	LND	R	S	S	S	R	R
GDPv2-709	DWRC-1366	GRC_GDPv2-709	LND	R	R	S	S	R	R
GDPv2-710	DWRC-1368	GRC_GDPv2-710	LND	R	R	S	R	R	R
GDPv2-711	DWRC-1370	IRQ_GDPv2-711	LND	R	R	R	S	S	S
GDPv2-712	DWRC-1371	IRQ_GDPv2-712	LND	R	R	S	R	R	S
GDPv2-713	DWRC-1374	GRC_GDPv2-713	LND	R	R	S	R	R	S
GDPv2-714	DWRC-1375	ESP_GDPv2-714	LND	R	R	R	R	S	S
GDPv2-715	DWRC-1376	ITA_GDPv2-715	LND	S	R	R	R	R	R
GDPv2-716	DWRC-1378	ITA_GDPv2-716	LND	R	S	S	S	S	R
GDPv2-717	DWRC-1379	GRC_GDPv2-717	LND	R	S	S	R	R	R
GDPv2-718	DWRC-1380	GRC_GDPv2-718	LND	R	R	S	R	R	S
GDPv2-719	DWRC-1383	GRC_GDPv2-719	LND	R	R	S	S	R	R
GDPv2-720	DWRC-1386	ITA_GDPv2-720	LND	R	R	R	R	R	S
GDPv2-721	DWRC-1393	ITA_GDPv2-721	LND	R	S	S	R	S	R
GDPv2-722	DWRC-1398	ITA_GDPv2-722	LND	R	R	R	S	R	S
GDPv2-723	DWRC-1399	ITA_GDPv2-723	LND	R	R	R	S	S	R
GDPv2-724	DWRC-1401	ITA_GDPv2-724	LND	R	R	S	S	S	R
GDPv2-725	DWRC-1402	ITA_GDPv2-725	LND	R	R	S	S	R	R
GDPv2-726	DWRC-1403	ITA_GDPv2-726	LND	S	S	R	R	S	R
GDPv2-727	DWRC-1404	ITA_GDPv2-727	LND	S	S	R	R	S	R
GDPv2-728	DWRC-1405	ITA_GDPv2-728	LND	R	R	R	R	R	S
GDPv2-729	DWRC-1407	ITA_GDPv2-729	LND	R	S	R	R	R	S
GDPv2-730	DWRC-1408	ITA_GDPv2-730	LND	R	S	S	S	R	R
GDPv2-731	DWRC-1409	ITA_GDPv2-731	LND	R	R	S	S	S	R
GDPv2-732	DWRC-1411	ITA_GDPv2-732	LND	R	R	S	S	R	R
GDPv2-733	DWRC-1414	ITA_GDPv2-733	LND	R	R	S	S	S	R
GDPv2-734	DWRC-1416	ITA_GDPv2-734	LND	R	R	S	S	R	R
GDPv2-735	DWRC-1417	ITA_GDPv2-735	LND	R	R	S	S	R	S
GDPv2-736	DWRC-1425	ITA_GDPv2-736	LND	R	R	R	S	S	S
GDPv2-737	DWRC-1426	ITA_GDPv2-737	LND	R	R	R	R	R	S
GDPv2-738	DWRC-1510	UZB_GDPv2-738	CLT	R	S	S	R	R	R
GDPv2-739	DWRC-1512	UZB_GDPv2-739	CLT	R	S	S	R	S	R
GDPv2-740	DWRC-1513	UZB_GDPv2-740	CLT	S	S	S	S	S	R
GDPv2-741	DWRC-1516	UZB_GDPv2-741	CLT	S	R	S	R	R	R
GDPv2-742	DWRC-1518	UZB_GDPv2-742	CLT	R	S	R	R	R	R
GDPv2-743	DWRC-1520	UZB_GDPv2-743	CLT	S	S	S	S	R	R
GDPv2-744	DWRC-1522	UZB_GDPv2-744	CLT	R	R	R	S	R	R
GDPv2-745	DWRC-2025	ETH_GDPv2-745	LND	S	R	R	S	R	R
GDPv2-746	DWRC-2026	PRT_GDPv2-746	LND	R	R	R	R	R	R
GDPv2-747	DWRC-2043	ITA_GDPv2-747	LND	R	R	S	R	R	R
GDPv2-748	DWRC-2082	MAR_GDPv2-748	LND	R	R	S	R	R	S
GDPv2-749	DWRC-2120	ITA_GDPv2-749	LND	R	R	R	R	R	S
GDPv2-750	DWRC-2121	ITA_GDPv2-750	LND	R	S	S	S	R	R
GDPv2-752	DWRC-2164	ETH_GDPv2-752	LND	S	R	R	S	R	S
GDPv2-753	DWRC-2171	TUN_GDPv2-753	LND	R	R	S	S	R	R
GDPv2-754	DWRC-2184	TUR_GDPv2-754	LND	R	R	S	R	R	R
GDPv2-755	DWRC-2194	ESP_GDPv2-755	LND	R	R	S	R	R	S
GDPv2-756	DWRC-2206	PRT_GDPv2-756	LND	R	R	S	R	R	S
GDPv2-757	DWRC-2213	RUS_GDPv2-757	LND	S	S	S	S	R	R
GDPv2-758	DWRC-2243	UK_GDPv2-758	LND	R	R	S	S	R	S
GDPv2-759	DWRC-2248	ISR_GDPv2-759	LND	S	R	S	R	R	R
GDPv2-760	DWRC-2251	PAK_GDPv2-760	LND	R	R	S	S	R	R
GDPv2-761	DWRC-2261	IRQ_GDPv2-761	LND	R	S	S	R	R	S
GDPv2-762	DWRC-2285	TUN_GDPv2-762	LND	R	R	R	R	R	S
GDPv2-763	DWRC-2288	IRN_GDPv2-763	LND	R	S	S	R	R	R
GDPv2-764	DWRC-1919	EGY_GDPv2-764	LND	R	R	R	R	R	S
GDPv2-765	DWRC-1921	AZE_GDPv2-765	LND	R	R	S	R	R	S
GDPv2-766	DWRC-1922	IRQ_GDPv2-766	LND	S	R	R	S	R	S
GDPv2-767	DWRC-1923	TUR_GDPv2-767	LND	R	S	S	R	R	R
GDPv2-768	DWRC-1926	IRN_GDPv2-768	LND	S	R	R	S	R	S
GDPv2-769	DWRC-1928	HUN_GDPv2-769	LND	S	R	R	S	R	S
GDPv2-771	DWRC-1930	TUR_GDPv2-771	LND	S	R	S	R	R	S
GDPv2-772	DWRC-1932	IRN_GDPv2-772	LND	S	R	R	S	R	S
GDPv2-773	DWRC-1933	AFG_GDPv2-773	LND	S	R	R	S	R	S
GDPv2-774	DWRC-1934	AUS_GDPv2-774	LND	S	R	R	R	R	S
GDPv2-775	DWRC-1937	AZE_GDPv2-775	LND	S	R	R	R	R	S
GDPv2-776	DWRC-1939	IRN_GDPv2-776	LND	R	S	R	S	R	R
GDPv2-777	DWRC-1940	JOR_GDPv2-777	LND	R	R	R	R	R	S
GDPv2-778	DWRC-1941	UK_GDPv2-778	LND	R	S	R	S	R	R
GDPv2-779	DWRC-1945	UK_GDPv2-779	LND	R	S	R	S	R	S
GDPv2-780	DWRC-1946	PRT_GDPv2-780	LND	R	R	R	R	R	S
GDPv2-781	DWRC-1947	ROU_GDPv2-781	LND	R	S	R	S	S	S
GDPv2-782	DWRC-1949	na_GDPv2-782	LND	R	R	R	R	R	S
GDPv2-783	DWRC-1950	GEO_GDPv2-783	LND	R	R	S	R	R	S
GDPv2-784	DWRC-1952	ITA_GDPv2-784	LND	R	S	R	S	R	R
GDPv2-785	DWRC-1954	EGY_GDPv2-785	LND	S	R	R	S	R	R
GDPv2-786	DWRC-1955	ETH_GDPv2-786	LND	S	R	R	S	R	S
GDPv2-787	DWRC-1957	IRQ_GDPv2-787	LND	R	R	R	R	R	S
GDPv2-788	DWRC-1958	PRT_GDPv2-788	LND	R	S	R	R	R	S
GDPv2-789	DWRC-1960	ITA_GDPv2-789	LND	R	R	S	S	R	R
GDPv2-790	DWRC-1961	ITA_GDPv2-790	LND	R	R	S	S	R	R
GDPv2-791	DWRC-1962	TUR_GDPv2-791	LND	R	S	S	R	R	S
GDPv2-792	DWRC-1963	PRT_GDPv2-792	LND	R	S	S	R	R	R
GDPv2-793	DWRC-1964	ESP_GDPv2-793	LND	R	R	S	S	R	R
GDPv2-794	DWRC-1965	ESP_GDPv2-794	LND	R	S	R	S	R	R
GDPv2-795	DWRC-1968	PRT_GDPv2-795	LND	R	R	R	R	R	R
GDPv2-796	DWRC-1970	DEU_GDPv2-796	LND	R	S	R	R	S	S
GDPv2-797	DWRC-1972	TUR_GDPv2-797	LND	R	R	R	R	R	S
GDPv2-798	DWRC-1973	UK_GDPv2-798	LND	R	S	R	R	S	S
GDPv2-799	DWRC-1974	DEU_GDPv2-799	LND	R	S	S	R	R	R
GDPv2-800	DWRC-1977	RUS_GDPv2-800	LND	R	R	S	R	R	R
GDPv2-801	DWRC-1978	IRQ_GDPv2-801	LND	R	R	S	R	R	S
GDPv2-802	DWRC-1979	GEO_GDPv2-802	LND	S	S	R	R	R	R
GDPv2-803	DWRC-1980	IRN_GDPv2-803	LND	R	S	S	S	R	R
GDPv2-804	DWRC-1981	RUS_GDPv2-804	LND	R	R	R	R	R	R
GDPv2-805	DWRC-1982	GEO_GDPv2-805	LND	R	R	R	R	R	R
GDPv2-806	DWRC-1983	RUS_GDPv2-806	LND	R	R	R	R	R	R
GDPv2-807	DWRC-1984	TUR_GDPv2-807	LND	S	R	R	R	R	R
GDPv2-808	DWRC-1985	GEO_GDPv2-808	LND	R	R	R	R	R	R
GDPv2-809	DWRC-1986	GEO_GDPv2-809	LND	R	R	R	R	R	R
GDPv2-810	DWRC-2018	ETH_GDPv2-810	LND	S	R	R	S	R	R
GDPv2-811	DWRC-2019	ETH_GDPv2-811	LND	S	R	R	S	R	R
GDPv2-812	DWRC-2020	na_GDPv2-812	LND	S	R	R	S	R	R
GDPv2-816	DWRC-2024	PRT_GDPv2-816	LND	R	S	S	R	R	R
GDPv2-817	DWRC-2027	ETH_GDPv2-817	LND	S	R	R	S	R	R
GDPv2-818	DWRC-2138	GEO_GDPv2-818	LND	R	R	R	R	R	R
GDPv2-819	DWRC-2139	GEO_GDPv2-819	LND	R	R	R	R	R	R
GDPv2-820	DWRC-1446	TUR_GDPv2-820	WLD	R	R	R	R	R	R
GDPv2-821	DWRC-1447	ISR_GDPv2-821	WLD	R	S	R	R	R	R
GDPv2-823	DWRC-1449	ISR_GDPv2-823	WLD	R	R	R	R	R	R
GDPv2-824	DWRC-1451	TUR_GDPv2-824	WLD	R	R	R	R	R	S
GDPv2-825	DWRC-1452	LBN_GDPv2-825	WLD	R	S	S	S	R	R
GDPv2-826	DWRC-1453	ISR_GDPv2-826	WLD	R	R	R	S	R	R
GDPv2-827	DWRC-1454	TUR_GDPv2-827	WLD	R	R	S	S	R	R
GDPv2-828	DWRC-1456	LBN_GDPv2-828	WLD	S	R	S	R	R	S
GDPv2-829	DWRC-1457	TUR_GDPv2-829	WLD	S	R	R	R	R	R
GDPv2-830	DWRC-1458	TUR_GDPv2-830	WLD	R	R	S	R	R	S
GDPv2-831	DWRC-1459	TUR_GDPv2-831	WLD	R	R	S	R	R	R
GDPv2-833	DWRC-1463	na_GDPv2-833	WLD	R	S	R	S	R	S
GDPv2-834	DWRC-1466	ISR_GDPv2-834	WLD	R	R	R	R	R	S
GDPv2-835	DWRC-1467	LBN_GDPv2-835	WLD	R	R	R	R	R	R
GDPv2-836	DWRC-1470	ISR_GDPv2-836	WLD	R	R	R	R	R	R
GDPv2-837	DWRC-1472	LBN_GDPv2-837	WLD	R	R	R	R	R	R
GDPv2-838	DWRC-1474	ISR_GDPv2-838	WLD	R	R	R	R	R	R
GDPv2-839	DWRC-1477	SYR_GDPv2-839	WLD	R	R	S	R	R	R
GDPv2-840	DWRC-1479	ISR_GDPv2-840	WLD	R	R	R	R	R	R
GDPv2-841	DWRC-1481	LBN_GDPv2-841	WLD	R	R	R	R	R	R
GDPv2-842	DWRC-1483	TUR_GDPv2-842	WLD	R	R	R	R	R	R
GDPv2-843	DWRC-1485	LBN_GDPv2-843	WLD	R	S	S	S	R	R
GDPv2-844	DWRC-1488	LBN_GDPv2-844	WLD	R	S	R	S	R	R
GDPv2-845	DWRC-1492	na_GDPv2-845	WLD	R	R	R	R	R	R
GDPv2-846	DWRC-1493	na_GDPv2-846	WLD	R	R	S	R	R	R
GDPv2-847	DWRC-1494	na_GDPv2-847	WLD	R	S	R	S	R	S
GDPv2-848	DWRC-1495	na_GDPv2-848	WLD	R	R	S	R	R	R
GDPv2-849	DWRC-1497	na_GDPv2-849	WLD	R	R	S	R	R	R
GDPv2-850	DWRC-1498	ISR_GDPv2-850	WLD	R	R	R	R	R	R
GDPv2-853	DWRC-2009	na_GDPv2-853	DOM	R	R	R	R	R	R
GDPv2-854	DWRC-2012	HUN_GDPv2-854	WLD	R	R	R	R	R	R
GDPv2-855	DWRC-2013	ISR_GDPv2-855	WLD	S	R	R	S	R	R
GDPv2-856	DWRC-2014	na_GDPv2-856	WLD	R	S	S	R	R	R
GDPv2-857	DWRC-2015	ARM_GDPv2-857	DOM	R	R	R	R	R	R
GDPv2-858	DWRC-2016	SYR_GDPv2-858	WLD	R	S	R	R	R	R
GDPv2-859	DWRC-2017	SYR_GDPv2-859	WLD	S	R	R	S	R	R
GDPv2-860	DWRC-2146	LBN_GDPv2-860	WLD	S	R	R	S	R	R
GDPv2-861	DWRC-2147	TUR_GDPv2-861	WLD	S	S	R	R	R	R
GDPv2-862	DWRC-2149	ISR_GDPv2-862	WLD	R	S	R	R	R	R
GDPv2-863	DWRC-2484	SYR_GDPv2-863	WLD	R	S	R	R	R	R
GDPv2-865	DWRC-2493	SYR_GDPv2-865	WLD	R	R	R	R	R	R
GDPv2-866	DWRC-2494	JOR_GDPv2-866	WLD	R	R	S	R	R	R
GDPv2-867	DWRC-2495	LBN_GDPv2-867	WLD	R	R	S	R	R	R
GDPv2-868	DWRC-2496	JOR_GDPv2-868	WLD	R	R	S	R	R	R
GDPv2-869	DWRC-2497	TUR_GDPv2-869	WLD	R	R	R	R	R	R
GDPv2-870	DWRC-2499	JOR_GDPv2-870	WLD	R	R	R	R	R	R
GDPv2-871	DWRC-2500	TUR_GDPv2-871	WLD	R	R	R	R	R	S
GDPv2-872	DWRC-2501	TUR_GDPv2-872	WLD	R	R	R	R	R	R
GDPv2-874	DWRC-1431	na_GDPv2-874	DOM	R	R	R	R	R	R
GDPv2-875	DWRC-1524	ETH_GDPv2-875	DOM	R	R	S	S	R	R
GDPv2-876	DWRC-1530	ITA_GDPv2-876	DOM	R	R	R	R	R	R
GDPv2-877	DWRC-1532	ITA_GDPv2-877	DOM	R	R	S	R	R	R
GDPv2-878	DWRC-1534	ITA_GDPv2-878	DOM	R	R	S	R	R	R
GDPv2-879	DWRC-1536	ITA_GDPv2-879	DOM	R	R	S	R	R	R
GDPv2-880	DWRC-1537	ITA_GDPv2-880	DOM	R	R	S	R	R	R
GDPv2-881	DWRC-1538	ITA_GDPv2-881	DOM	R	R	S	R	R	R
GDPv2-882	DWRC-1540	KEN_GDPv2-882	DOM	R	R	S	R	R	R
GDPv2-883	DWRC-1541	KEN_GDPv2-883	DOM	R	R	R	R	R	R
GDPv2-884	DWRC-1543	RUS_GDPv2-884	DOM	R	R	S	R	R	R
GDPv2-885	DWRC-1544	RUS_GDPv2-885	DOM	R	R	R	R	R	R
GDPv2-886	DWRC-1546	UK_GDPv2-886	DOM	R	R	S	R	R	S
GDPv2-887	DWRC-1547	UK_GDPv2-887	DOM	R	R	R	R	R	S
GDPv2-888	DWRC-1549	UK_GDPv2-888	DOM	R	R	S	R	R	R
GDPv2-889	DWRC-1560	UKR_GDPv2-889	DOM	R	R	S	R	R	R
GDPv2-890	DWRC-1564	ARM_GDPv2-890	DOM	R	R	S	R	R	R
GDPv2-891	DWRC-1565	IRN_GDPv2-891	DOM	R	R	S	R	R	R
GDPv2-892	DWRC-1566	IRN_GDPv2-892	DOM	R	R	S	R	R	R
GDPv2-893	DWRC-1569	ETH_GDPv2-893	DOM	R	R	S	S	R	R
GDPv2-894	DWRC-1570	MAR_GDPv2-894	DOM	R	S	S	R	R	R
GDPv2-895	DWRC-1572	IRN_GDPv2-895	DOM	R	S	S	R	R	R
GDPv2-896	DWRC-1573	IRN_GDPv2-896	DOM	R	R	R	R	R	R
GDPv2-897	DWRC-1574	BGR_GDPv2-897	DOM	R	R	R	R	R	R
GDPv2-898	DWRC-1578	DEU_GDPv2-898	DOM	R	R	R	R	R	R
GDPv2-899	DWRC-1581	RUS_GDPv2-899	DOM	R	R	S	R	R	S
GDPv2-900	DWRC-1582	RUS_GDPv2-900	DOM	R	R	S	R	R	R
GDPv2-901	DWRC-1583	AFG_GDPv2-901	DOM	R	R	S	S	R	R
GDPv2-902	DWRC-1584	ARM_GDPv2-902	DOM	R	R	S	R	R	R
GDPv2-903	DWRC-1586	GEO_GDPv2-903	DOM	S	R	S	R	R	R
GDPv2-904	DWRC-1590	IND_GDPv2-904	DOM	R	R	R	S	R	R
GDPv2-905	DWRC-1592	ESP_GDPv2-905	DOM	R	R	S	R	R	R
GDPv2-906	DWRC-1593	ESP_GDPv2-906	DOM	R	R	S	R	R	S
GDPv2-907	DWRC-1595	ESP_GDPv2-907	DOM	R	R	R	R	R	R
GDPv2-908	DWRC-1597	ETH_GDPv2-908	DOM	R	R	R	S	R	R
GDPv2-909	DWRC-1602	ETH_GDPv2-909	DOM	R	R	S	R	R	R
GDPv2-910	DWRC-1603	ETH_GDPv2-910	DOM	R	R	R	R	R	R
GDPv2-911	DWRC-1604	ETH_GDPv2-911	DOM	S	R	R	R	R	R
GDPv2-912	DWRC-1610	ETH_GDPv2-912	DOM	R	R	S	S	R	R
GDPv2-913	DWRC-1611	ETH_GDPv2-913	DOM	R	R	R	S	R	R
GDPv2-914	DWRC-1613	ETH_GDPv2-914	DOM	R	R	S	S	R	R
GDPv2-915	DWRC-1615	ETH_GDPv2-915	DOM	R	R	R	S	R	R
GDPv2-916	DWRC-1618	ETH_GDPv2-916	DOM	R	R	S	S	R	R
GDPv2-917	DWRC-1619	ETH_GDPv2-917	DOM	R	R	R	S	R	R
GDPv2-918	DWRC-1621	ETH_GDPv2-918	DOM	R	R	S	S	R	R
GDPv2-919	DWRC-1623	SRB_GDPv2-919	DOM	R	R	R	R	R	R
GDPv2-920	DWRC-1625	YUG_GDPv2-920	DOM	R	R	S	R	R	R
GDPv2-921	DWRC-1633	IND_GDPv2-921	DOM	R	S	S	S	R	R
GDPv2-922	DWRC-1641	DEU_GDPv2-922	DOM	R	R	R	R	R	R
GDPv2-923	DWRC-1642	DEU_GDPv2-923	DOM	R	R	R	R	R	R
GDPv2-924	DWRC-1644	IRN_GDPv2-924	DOM	S	R	S	R	R	R
GDPv2-925	DWRC-1648	IRN_GDPv2-925	DOM	R	R	S	R	R	R
GDPv2-926	DWRC-1653	IRN_GDPv2-926	DOM	R	R	R	R	R	R
GDPv2-927	DWRC-1657	IRN_GDPv2-927	DOM	R	R	S	R	R	R
GDPv2-928	DWRC-1659	IRN_GDPv2-928	DOM	R	R	S	R	R	R
GDPv2-929	DWRC-1663	HUN_GDPv2-929	DOM	R	R	R	R	R	R
GDPv2-930	DWRC-1664	HUN_GDPv2-930	DOM	R	R	R	R	R	R
GDPv2-931	DWRC-1665	HUN_GDPv2-931	DOM	R	R	R	R	R	R
GDPv2-932	DWRC-1666	HUN_GDPv2-932	DOM	R	R	R	R	R	R
GDPv2-933	DWRC-1667	HUN_GDPv2-933	DOM	S	R	S	S	R	S
GDPv2-934	DWRC-1674	ESP_GDPv2-934	DOM	R	R	R	R	R	R
GDPv2-935	DWRC-1677	ESP_GDPv2-935	DOM	R	R	R	R	R	R
GDPv2-936	DWRC-1678	ESP_GDPv2-936	DOM	R	S	R	S	R	S
GDPv2-937	DWRC-1680	ESP_GDPv2-937	DOM	R	R	R	R	R	R
GDPv2-938	DWRC-1682	ESP_GDPv2-938	DOM	R	R	R	R	R	R
GDPv2-939	DWRC-1686	ESP_GDPv2-939	DOM	R	R	R	R	R	R
GDPv2-940	DWRC-1690	ETH_GDPv2-940	DOM	R	R	S	S	R	R
GDPv2-941	DWRC-1692	ROU_GDPv2-941	DOM	R	R	S	R	R	R
GDPv2-942	DWRC-1693	ROU_GDPv2-942	DOM	R	R	S	R	R	R
GDPv2-943	DWRC-1697	ETH_GDPv2-943	DOM	R	R	S	S	R	R
GDPv2-944	DWRC-1698	IND_GDPv2-944	DOM	R	R	S	S	R	R
GDPv2-945	DWRC-1700	RUS_GDPv2-945	DOM	R	R	R	R	R	R
GDPv2-946	DWRC-1701	RUS_GDPv2-946	DOM	R	R	R	R	R	R
GDPv2-947	DWRC-1705	ETH_GDPv2-947	DOM	R	R	S	S	R	R
GDPv2-948	DWRC-1706	CHN_GDPv2-948	DOM	R	R	S	R	R	R
GDPv2-949	DWRC-1707	CHN_GDPv2-949	DOM	R	R	S	R	R	R
GDPv2-950	DWRC-1709	SYR_GDPv2-950	DOM	R	R	S	S	R	R
GDPv2-951	DWRC-1710	CND_GDPv2-951	DOM	R	R	S	S	R	R
GDPv2-952	DWRC-1711	SYR_GDPv2-952	DOM	R	R	R	R	R	R
GDPv2-953	DWRC-1713	DEU_GDPv2-953	DOM	R	R	S	R	R	R
GDPv2-954	DWRC-1715	YEM_GDPv2-954	DOM	R	R	R	R	R	R
GDPv2-955	DWRC-1716	YUG_GDPv2-955	DOM	R	R	S	R	R	R
GDPv2-956	DWRC-1717	IRN_GDPv2-956	DOM	R	R	S	R	R	R
GDPv2-957	DWRC-1987	na_GDPv2-957	LND	S	R	R	R	R	R
GDPv2-958	DWRC-1989	na_GDPv2-958	LND	R	S	S	R	S	R
GDPv2-959	DWRC-1990	na_GDPv2-959	DOM	S	R	S	R	R	R
GDPv2-960	DWRC-1991	ESP_GDPv2-960	DOM	R	R	S	R	R	R
GDPv2-961	DWRC-1992	ITA_GDPv2-961	DOM	R	R	S	R	R	S
GDPv2-962	DWRC-1993	ITA_GDPv2-962	DOM	R	R	S	R	R	S
GDPv2-963	DWRC-1995	IRN_GDPv2-963	DOM	R	R	S	R	R	R
GDPv2-964	DWRC-1996	ESP_GDPv2-964	DOM	R	R	R	R	R	R
GDPv2-965	DWRC-1997	SYR_GDPv2-965	DOM	R	R	S	S	R	R
GDPv2-966	DWRC-1998	ETH_GDPv2-966	DOM	R	R	R	R	R	R
GDPv2-967	DWRC-2000	ITA_GDPv2-967	DOM	R	R	R	R	R	R
GDPv2-968	DWRC-2001	ITA_GDPv2-968	DOM	R	R	R	R	R	R
GDPv2-969	DWRC-2003	MAR_GDPv2-969	DOM	R	R	R	R	R	R
GDPv2-970	DWRC-2004	UK_GDPv2-970	DOM	R	R	R	R	R	R
GDPv2-971	DWRC-2005	ETH_GDPv2-971	DOM	R	S	R	R	R	R
GDPv2-972	DWRC-2006	HUN_GDPv2-972	DOM	R	R	R	R	R	R
GDPv2-973	DWRC-2008	na_GDPv2-973	DOM	R	R	S	R	R	R
GDPv2-975	DWRC-2140	na_GDPv2-975	DOM	S	R	S	R	R	S
GDPv2-976	DWRC-2148	na_GDPv2-976	DOM	R	R	S	R	R	R

## Sheet: Allelic_Freq_Loci
Status	Allele	Locus	Freqency (Count)	Freqency (%)
CLT	R	QFhb-2A.3_BS00000209_51	297	62.7907
CLT	S	QFhb-2A.3_BS00000209_51	176	37.2093
CLT	R	QFhb-2B.4_Kukri_c12804_620	173	36.5751
CLT	S	QFhb-2B.4_Kukri_c12804_620	300	63.4249
CLT	R	QFhb-3B.2_RSC875_rep_c109105_57	136	28.7526
CLT	S	QFhb-3B.2_RSC875_rep_c109105_57	337	71.2474
CLT	R	QFhb-5A_IAAV3365	44	9.30233
CLT	S	QFhb-5A_IAAV3365	429	90.6977
CLT	R	QFhb-6B.1_Kukri_c3009_267	395	83.5095
CLT	S	QFhb-6B.1_Kukri_c3009_267	78	16.4905
CLT	R	QFhb-6B.3_RAC875_c34994_183	318	67.2304
CLT	S	QFhb-6B.3_RAC875_c34994_183	155	32.7696
DOM	R	QFhb-2A.3_BS00000209_51	96	93.2039
DOM	S	QFhb-2A.3_BS00000209_51	7	6.79612
DOM	R	QFhb-2B.4_Kukri_c12804_620	98	95.1456
DOM	S	QFhb-2B.4_Kukri_c12804_620	5	4.85437
DOM	R	QFhb-3B.2_RSC875_rep_c109105_57	44	42.7184
DOM	S	QFhb-3B.2_RSC875_rep_c109105_57	59	57.2816
DOM	R	QFhb-5A_IAAV3365	80	77.6699
DOM	S	QFhb-5A_IAAV3365	23	22.3301
DOM	R	QFhb-6B.1_Kukri_c3009_267	103	100
DOM	S	QFhb-6B.1_Kukri_c3009_267	0	0
DOM	R	QFhb-6B.3_RAC875_c34994_183	93	90.2913
DOM	S	QFhb-6B.3_RAC875_c34994_183	10	9.70874
LND	R	QFhb-2A.3_BS00000209_51	201	70.2797
LND	S	QFhb-2A.3_BS00000209_51	85	29.7203
LND	R	QFhb-2B.4_Kukri_c12804_620	189	66.0839
LND	S	QFhb-2B.4_Kukri_c12804_620	97	33.9161
LND	R	QFhb-3B.2_RSC875_rep_c109105_57	125	43.7063
LND	S	QFhb-3B.2_RSC875_rep_c109105_57	161	56.2937
LND	R	QFhb-5A_IAAV3365	131	45.8042
LND	S	QFhb-5A_IAAV3365	155	54.1958
LND	R	QFhb-6B.1_Kukri_c3009_267	254	88.8112
LND	S	QFhb-6B.1_Kukri_c3009_267	32	11.1888
LND	R	QFhb-6B.3_RAC875_c34994_183	158	55.2448
LND	S	QFhb-6B.3_RAC875_c34994_183	128	44.7552
WLD	R	QFhb-2A.3_BS00000209_51	46	86.7925
WLD	S	QFhb-2A.3_BS00000209_51	7	13.2075
WLD	R	QFhb-2B.4_Kukri_c12804_620	41	77.3585
WLD	S	QFhb-2B.4_Kukri_c12804_620	12	22.6415
WLD	R	QFhb-3B.2_RSC875_rep_c109105_57	34	64.1509
WLD	S	QFhb-3B.2_RSC875_rep_c109105_57	19	35.8491
WLD	R	QFhb-5A_IAAV3365	43	81.1321
WLD	S	QFhb-5A_IAAV3365	10	18.8679
WLD	R	QFhb-6B.1_Kukri_c3009_267	53	100
WLD	S	QFhb-6B.1_Kukri_c3009_267	0	0
WLD	R	QFhb-6B.3_RAC875_c34994_183	45	84.9057
WLD	S	QFhb-6B.3_RAC875_c34994_183	8	15.0943
