# Supplementary material for: Multi-locus genome-wide association studies reveal the genetic architecture of Fusarium head blight resistance in durum wheat
Source: Front Plant Sci. 2023 Oct 12;14:1182548. doi: 10.3389/fpls.2023.1182548 (PMC10601657; doi:10.3389/fpls.2023.1182548)
Supplement: Supplementary file 10 [file Table_9.xlsx]

## Sheet: GWAS panel
	QFhb-2A.3		QFhb-2B.4			QFhb-3B.2		QFhb-5A		QFhb-6B.1		QFhb-6B.3
	KASP	90K	KASP	KASP	90K	KASP	90K	KASP	90K	KASP	90K	KASP	90K
ID	BS00000209_51	BS00000209_51	2A_Kukri_c12804_620	2B_Kukri_c12804_620	Kukri_c12804_620	RAC875_rep_c109105_57	RAC875_rep_c109105_57	IAAV3365	IAAV3365	Kukri_c3009_267	Kukri_c3009_267	RAC875_c34994_183	RAC875_c34994_183	FHB1-TaHRC	Mean_VRI	Mean_DON
A1200H_005	0	AA	1	0	AA	1	AA	1	AA	1	BB	1	BB	1	19.82	1.62533
A1200J_101	1	AA	1	0	AA	1	AA	1	AA	1	BB	1	BB	1	14.7	1.1964
A1200K_209	1	AA	1	0	AA	1	AA	1	AA	1	BB	1	BB	1	20.475	3.52093
Capdur	1	AA	1	1	BB	1	AA	1	AA	0	BB	1	BB	1	16	5.59467
CDC_Alloy	1	AA	1	1	AB	1	AA	1	AA	1	BB	1	BB	1	20.0833	2.4394
DBC_144_12_14	0	AB	1	1	AB	1	AA	0	BB	1	BB	1	BB	0	10.6625	4.054
DBC_144_12_15	0	AB	1	1	AB	1	AA	0	BB	1	BB	1	BB	0	10.55	4.07727
DBC_144_12_16	0	AB	NA	1	AB	1	AA	0	BB	1	BB	1	BB	0	11.8625	23.8127
DBC_144_17_1	0	AB	1	1	AB	1	AA	0	BB	1	BB	1	BB	0	9.5375	12.9507
DBC_263_30_1	0	AB	1	1	AB	1	AA	0	BB	1	BB	1	BB	0	8.4875	4.2528
DBC_480_1	0	AB	1	1	AB	1	AA	0	BB	1	BB	1	BB	0	3.8375	2.276
DBC_480_10_2	0	AB	1	1	AB	1	AA	0	BB	1	BB	1	BB	0	2.7125	1.166
DBC_480_fam_3	0	AB	1	1	AB	1	AA	0	BB	1	BB	1	BB	0	5.2	2.326
DN104_1324ABC	0	AA	1	0	AA	1	AA	1	AA	1	BB	1	BB	1	25.4563	11.5473
DN1089	1	AA	1	1	AB	1	AA	1	AA	1	BB	1	BB	1	22.4	22.6947
DN109_1382AC	1	AA	1	1	AB	1	AA	1	AA	1	BB	1	BB	1	18.2437	6.96687
DN113_1390AB	1	AA	1	1	AB	0	AB	1	AA	0	AA	1	BB	1	21.0312	8.46187
DN123_1440ABC	1	AA	1	1	AB	0	AA	1	AA	1	AA	1	BB	1	21.7125	4.874
DN125_1459ABC	1	AA	1	1	AA	0	AB	1	AA	1	BB	1	BB	1	10.35	5.3737
DN136_1426AB	1	AA	1	0	AA	0	AB	1	AA	1	BB	1	BB	1	19.3687	8.77533
DN901_1363BD	0	AA	1	1	AB	NA	AA	NA	AA	1	BB	1	BB	NA	19.1	15.5865
DN905_1434AB	0	AA	1	0	AA	NA	AB	1	AA	1	BB	1	BB	1	17.6687	11.3933
DT1006	1	AA	1	0	AA	1	AA	1	AA	1	BB	1	BB	1	14.6312	3.2376
DT1009	1	AA	1	0	AA	1	AA	1	AA	1	BB	1	BB	1	22.05	8.7264
DT1010	1	AA	1	0	AA	1	AA	1	AA	1	BB	0	AA	1	18.7625	19.8813
DT1011	1	AA	1	1	AB	1	AA	1	AA	1	BB	1	BB	1	18.0625	1.60153
DT1012	1	AA	1	1	AB	1	AA	0	BB	0	AA	1	BB	1	9.8375	12.9297
DT1013	1	AA	1	1	AB	1	AA	0	BB	0	AB	1	BB	1	15.625	29.5707
DT1014	0	AA	NA	1	AB	NA	AA	1	AA	1	BB	1	BB	NA	19.25	2.476
DT1015	0	AB	1	0	AA	1	AA	1	AA	1	BB	1	BB	1	22.9125	7.414
DT1016	1	AA	1	0	AA	1	AA	1	BB	1	AA	1	BB	1	16.5	1.6911
DT1017	1	AA	1	0	AA	0	AB	1	AA	1	BB	1	BB	1	14.05	7.78627
DT1018	1	AA	1	1	AB	1	AA	0	BB	0	AA	1	BB	1	14.8875	12.1611
DT1019	0	AB	1	0	AA	1	AA	1	AA	1	BB	1	BB	1	12.9625	1.76147
DT1020	1	AA	1	1	AB	1	AA	1	AA	1	BB	1	BB	1	16.2875	4.398
DT1021	1	AA	NA	1	AB	1	AA	1	AA	1	BB	1	BB	1	10.95	4.35693
DT2004	1	AA	1	0	AB	1	AA	1	AA	1	BB	1	BB	1	11.225	7.43853
AAC_Grainland	1	AA	1	1	AB	1	AA	1	AA	1	BB	1	BB	1	18.45	1.09085
DT879	1	AA	1	1	AB	1	AA	0	BB	1	BB	0	AB	1	20.15	3.92453
DT1003	1	AA	1	1	AA	1	AA	1	AA	1	BB	1	BB	1	20.5833	2.2066
DT1004	1	AB	1	0	AB	1	AA	1	AA	1	BB	1	BB	1	9.5	1.83373
DT890	1	AA	1	0	AA	1	AA	1	AA	1	BB	1	BB	1	18.9312	6.68733
DT896	1	AA	1	1	AB	0	AB	0	BB	1	BB	0	AB	1	11.7562	2.0728
Durofo	0	AB	1	0	AA	0	AB	1	AA	0	AB	0	AA	1	20.825	20.628
Flora_111_5	0	AA	1	1	AA	NA	AB	1	AA	1	BB	1	BB	NA	15.2625	3.3088
Flora_122_2	1	AA	1	0	AA	0	AB	1	AA	0	AB	1	BB	1	5.0875	1.6674
Flora_32_9	1	AA	1	1	AA	0	AB	1	AA	1	BB	1	BB	1	16.525	4.81507
Flora_6_11	0	AA	1	0	AA	0	AB	1	AA	1	BB	1	BB	1	19.15	2.60572
Heli_31_1	0	AA	1	1	AB	0	AB	1	AA	1	BB	1	BB	1	23.3	3.49307
Heli_52_1	0	AB	1	1	AB	0	AB	0	BB	1	BB	1	BB	1	9.5625	0.5476
Heli_64_7	0	AB	1	1	AB	0	AB	1	AA	0	AB	1	BB	1	7.5375	2.25253
Heli_9	0	AB	NA	1	AB	0	AB	1	AA	1	BB	1	BB	1	8.6625	2.05613
Heli_94_9	0	AB	1	0	AA	0	AB	0	BB	0	AB	1	BB	1	5.4625	0.569227
I17_122_1	0	AB	1	0	AA	NA	AB	1	AA	1	BB	1	BB	NA	27.4125	2.8232
I19_28_1	0	AB	1	1	AB	0	AB	0	BB	1	BB	0	AA	1	7.02857	1.54973
I19_32_1	0	AB	NA	1	AB	NA	AA	0	BB	1	BB	1	BB	NA	12.6875	3.5064
I19_65	0	AB	1	1	AB	0	AB	1	AA	1	BB	1	BB	1	8.4625	2.728
I19_9	0	AB	1	1	AB	0	AB	1	AA	1	BB	0	AB	1	14.35	1.20653
Karur	0	AB	1	1	AA	1	AA	1	AA	0	AA	1	BB	1	19.325	14.8579
Kyle	1	AA	1	1	AB	1	AA	0	BB	1	BB	1	BB	1	8.425	6.36933
Levante	1	AA	1	1	BB	0	BB	1	AA	0	BB	0	AA	1	20.775	11.9267
P17_22	0	AB	1	1	AB	NA	AA	1	AA	1	BB	1	BB	NA	12.275	0.330173
P17_29	0	AB	1	1	AA	1	AA	1	AA	1	BB	1	BB	0	25.925	4.7044
P17_38	0	AB	1	0	AA	NA	AA	0	BB	1	BB	1	BB	NA	2.29286	0.8424
P17_54	0	AB	1	1	AA	1	AA	1	AA	1	BB	1	BB	0	18.7625	1.51853
P17_56	0	AB	1	1	AB	NA	AA	0	BB	0	AB	1	BB	NA	14.7	5.65333
P17_66	0	AB	1	1	AA	1	AA	1	AA	0	AB	1	BB	0	15.3313	5.36293
P18_84	0	AB	1	1	AB	1	AA	1	AA	1	BB	1	BB	0	20.4	1.15733
P32_32	0	AB	1	0	AA	1	AA	0	BB	1	BB	1	BB	0	11.1562	19.0535
P33_30	0	AB	1	1	AB	1	AA	0	BB	0	AB	0	AB	0	9.12857	17.1107
P33_34	0	AB	1	1	AB	NA	AA	0	BB	1	BB	1	BB	0	10.2625	5.842
P33_51	0	AB	1	1	AB	0	AB	0	BB	0	AB	0	AB	0	10	2.01773
P49_57	0	AB	1	1	AA	1	AA	0	BB	0	AA	1	BB	0	3.4875	1.1996
Pescadou	0	AB	1	1	AA	NA	AA	0	BB	1	BB	1	BB	0	12.35	5.56267
R11_11_1	1	AA	1	0	AA	0	AB	1	AA	0	AB	0	AB	0	16.3	10.2733
R13_18_1	0	AA	1	1	AB	0	AA	1	AA	1	BB	0	BB	0	13.4437	15.5413
R2_1_1	0	AB	1	1	AB	0	AB	1	AA	1	BB	1	BB	1	17.1818	4.28973
R3_31_1	0	AB	1	1	AB	0	AB	1	AA	1	BB	1	BB	0	4.80625	2.38267
R3_7_3	0	AB	1	1	AB	1	AA	1	AA	1	BB	0	AA	0	17.9312	0.7864
R7_3_1	0	AB	1	1	AA	1	AA	0	BB	0	AB	0	AA	1	20.8125	9.82667
R7_44_2	0	AB	1	1	AB	0	AB	1	AA	0	AB	0	AB	1	12.4375	9.07307
R7_56_1	0	AB	1	1	AB	1	AA	1	AA	0	AB	1	BB	1	14.9625	2.84707
R7_57_1	0	AB	1	1	AB	0	AB	0	BB	0	AB	0	AB	1	6.27625	10.0424
R7_60_1	0	AB	1	1	AB	0	AB	0	BB	0	AB	0	AB	1	5.35625	8.44707
Stelladur	0	AB	1	1	AA	0	AB	1	AA	1	BB	1	BB	1	19.8813	7.63467
SZD1029K	0	AA	1	1	AA	1	AB	1	AA	0	AB	0	AA	0	17.1375	8.12107
Durobonus	0	AB	1	1	AA	1	AA	0	BB	0	AA	0	AA	1	13.38	32.1467
P17_10	0	AB	1	1	AB	1	AA	1	AA	1	BB	1	BB	1	15.24	3.1196
P17_15	0	AB	1	1	AB	NA	AA	1	AA	0	AA	1	BB	NA	14.06	4.27013
P17_20	0	AB	1	1	AB	NA	AA	1	AA	1	BB	1	BB	0	8.96	1.65769
P17_32	0	AB	1	1	AA	1	AA	0	BB	0	AB	1	BB	1	14.9	22.8206
P17_36	0	AB	NA	1	AB	1	AA	0	BB	0	AB	1	BB	1	5.34	2.97945
P17_43	0	AB	1	1	AA	1	AA	1	AA	1	BB	1	BB	0	12.64	2.33916
P17_44	0	AB	1	1	AB	1	AA	1	AA	0	AA	NA	BB	1	39.98	14.8639
P17_47	0	AB	1	0	AA	1	AA	1	AA	1	BB	1	BB	0	11.27	2.14013
P17_48	0	AB	1	1	AB	1	AA	1	AA	1	BB	1	BB	0	24.88	7.58293
P17_51	0	AB	1	1	AB	1	AA	1	AA	1	AB	1	BB	0	21.12	11.6241
P17_52	0	AB	1	0	AA	1	AA	1	AA	1	BB	1	BB	1	21.84	2.05192
P17_58	0	AB	1	1	AA	1	AA	1	AA	0	AB	1	BB	1	23.22	16.7484
P17_63	0	AB	1	1	AA	1	AA	1	AA	0	AA	1	BB	1	22.76	33.128
P17_7	0	AB	1	1	AA	1	AA	1	AA	1	BB	1	BB	0	22.26	4.356
P17_8	0	AB	1	1	AB	1	AA	1	AA	1	BB	1	BB	1	29.22	10.2387
P17_9	0	AB	1	1	AB	1	AA	1	AA	0	AB	1	BB	1	22.64	7.54867
P18_10	0	AB	1	0	AA	1	AA	0	BB	0	AA	1	BB	0	3.44	1.99255
P18_12	0	AB	1	1	AB	1	AA	1	AA	1	BB	1	BB	0	7.38	2.15192
P18_13	0	AB	1	0	AA	1	AA	0	BB	0	AB	1	BB	1	7.88	2.13055
P18_15	0	AB	1	0	AB	1	AA	0	BB	1	BB	1	BB	0	8.24	12.8828
P18_23	0	AB	1	0	AA	1	AA	1	AA	0	AB	1	BB	1	16.1	6
P18_26	0	AB	1	1	AB	1	AA	1	AA	0	AB	1	BB	0	16.89	2.72907
P18_33	0	AB	1	0	AA	1	AA	0	BB	0	AA	1	BB	1	10.1	7.81307
P18_38	0	AB	1	1	AA	1	AA	1	AA	1	BB	1	BB	1	20.43	12.4764
P18_4	0	AB	1	0	AA	1	AA	1	AA	0	AB	1	BB	0	18.04	1.15925
P18_40	0	AB	1	1	AB	1	AA	0	BB	0	AB	1	BB	0	11.94	8.23947
P18_55	0	AB	1	1	AA	1	AA	1	AA	0	AA	1	BB	0	28.38	17.9496
P18_62	0	AB	1	0	AA	1	AA	1	AA	1	BB	1	BB	0	11.86	5.89547
P18_7	0	AB	1	0	AA	1	AA	1	AA	0	AB	1	BB	1	19.34	11.0548
P18_71	0	AB	1	1	AA	0	AA	0	AA	0	BB	1	BB	1	13.42	16.7696
P18_73	0	AB	1	1	AA	1	AA	1	BB	0	AB	1	BB	0	6.87	2.36208
P18_76	0	AB	1	1	AB	NA	AA	1	AA	0	AB	1	BB	NA	14.68	25.548
P18_80	0	AB	1	1	AB	1	AA	1	AA	1	BB	1	BB	0	10.68	1.6
P32_14	0	AB	1	1	AB	1	AA	0	BB	0	AB	1	BB	1	8.7	3.1592
P32_3	0	AB	1	1	AA	1	AA	0	BB	1	BB	0	AA	1	6.46	7.01587
P32_30	0	AB	1	1	AA	1	AA	0	BB	1	BB	1	BB	0	7.82	2.8
P32_37	0	AB	1	1	AA	1	AA	0	BB	0	BB	0	AA	0	7.36	23.8947
P32_38	0	AB	1	0	AA	1	AA	0	BB	1	BB	0	AA	0	10.47	6.412
P32_4	0	AB	1	1	AB	1	AA	0	BB	1	BB	0	AA	1	7.54	10.2159
P32_45	0	AB	1	1	AB	1	AA	0	BB	0	AA	1	BB	0	14	11.2844
P32_51	0	AB	1	0	AA	1	AA	0	BB	1	BB	0	AA	NA	0.66	1.85237
P32_53	0	AB	1	1	AB	1	AA	0	BB	0	AA	NA	AA	1	10.69	20.8813
P32_54	0	AB	1	1	AA	1	AA	0	BB	0	AA	1	BB	0	9.42	6.17467
P32_55	0	AB	1	0	AA	1	AA	0	BB	0	BB	0	AA	0	11.74	10.5373
P32_62	0	AB	1	0	AA	1	AA	0	BB	1	BB	1	BB	0	7.84	4.74893
P32_66	0	AB	1	1	AB	1	AA	0	BB	1	BB	0	AA	0	8.07	9.5756
P32_69	0	AB	1	1	AB	1	AA	0	BB	0	AA	0	AA	1	5.35	1.9607
P32_7	0	AB	1	1	AB	1	AA	0	BB	1	BB	0	AA	1	4.16	6.35669
P33_10	0	AB	1	0	AA	1	AA	0	BB	0	AB	0	AA	0	8.29	3.9136
P33_12	0	AB	1	1	AA	1	AA	0	BB	0	AB	0	AA	0	12.94	10.9588
P33_19	0	AB	1	1	AA	1	AA	0	BB	0	AB	0	AA	1	7.92	23.9267
P33_2	0	AB	1	1	AA	1	AA	0	BB	0	AA	0	AA	0	9.07	34.3813
P33_21	0	AB	1	0	AA	1	AA	0	BB	0	AB	0	AA	0	11.58	8.96147
P33_23	0	AB	1	0	AA	1	AA	0	BB	0	AA	0	AA	0	13.11	38.78
P33_25	0	AB	1	1	AB	1	AA	0	BB	1	BB	1	BB	1	10.7	5.10995
P33_27	0	AB	1	0	AA	1	AA	0	BB	1	BB	0	AA	1	10.66	23.488
P33_31	0	AB	1	1	AB	1	AA	0	BB	1	BB	1	AA	0	5.26	6.05
P33_33	0	AB	1	1	AA	1	AA	0	BB	1	BB	1	BB	1	7.01	2.43891
P33_36	0	AB	1	1	AB	1	AA	0	BB	0	AB	0	AA	0	14.28	30.6307
P33_39	0	AB	1	1	AB	1	AA	0	BB	0	AB	1	AA	1	17.82	31.82
P33_41	0	AB	1	0	AA	1	AA	0	BB	0	AA	0	AB	0	7.77	17.2068
P33_42	0	AB	1	1	AA	1	AA	0	BB	0	AB	0	AA	1	11.2	6.98053
P33_44	0	AB	1	1	AA	1	AA	0	BB	0	AB	0	AA	1	8.31	8.28947
P33_48	0	AB	1	1	AA	NA	AA	0	BB	0	AA	1	BB	1	10.08	4.428
P33_50	0	AB	1	1	AB	1	AA	0	BB	0	AA	1	BB	1	7.59	19.996
P33_53	0	AB	1	0	AA	1	AA	0	BB	0	AB	0	AA	1	15.47	16.3836
P33_6	0	AB	1	0	AA	NA	AA	0	BB	0	AB	1	BB	1	13.32	6.85253
P33_63	0	AB	1	0	AA	1	AA	0	BB	1	BB	1	BB	1	7.38	2.13333
P33_64	0	AB	1	1	AA	1	AA	0	BB	1	BB	1	BB	0	16.36	10.0948
P33_8	0	AB	1	1	AA	1	AA	0	BB	1	BB	1	BB	0	2.88	7.43667
P48_10	0	AB	1	0	AA	1	AA	1	AA	1	BB	0	AB	1	18.4	4.7572
P48_13	0	AB	1	1	AB	1	AA	0	BB	0	AB	0	AA	0	13.36	5.0068
P48_19	1	AA	1	0	AA	0	AB	1	AA	1	BB	1	BB	1	14.06	6.2564
P48_23	0	AB	1	1	AB	1	AA	1	AA	0	AB	0	AA	1	36.06	2.88679
P48_32	0	AB	1	0	AA	0	AB	0	BB	1	BB	1	BB	1	4.66	5.17093
P48_35	0	AB	1	1	AB	1	AA	1	AA	0	AB	0	AA	1	19.8	12.8511
P48_4	0	AB	1	1	AB	NA	AB	1	AA	0	AB	0	AA	NA	11.14	4.294
P48_41	1	AA	1	1	AB	0	AB	0	BB	0	AB	1	BB	0	3.96	3.45773
P48_5	0	AA	1	0	AA	NA	AB	1	AA	1	BB	0	AA	NA	8.72	6.45933
P48_9	0	AB	1	1	AA	0	AB	1	AA	1	BB	0	AA	0	13.24	5.4484
P49_1	0	AB	1	1	AB	1	AA	1	AA	1	BB	0	AA	1	13.78	3.62507
P49_12	1	AA	1	1	AA	0	AB	0	BB	1	BB	1	BB	1	3.86	1.53888
P49_15	0	AB	1	1	AB	0	AB	1	AA	0	AB	0	AA	1	17.16	17.6987
P49_30	0	AB	1	1	AB	NA	AA	1	AA	0	AB	1	BB	NA	30.94	11.6451
P49_37	1	AA	1	1	AB	1	AA	1	AA	0	AB	0	AA	1	18.24	11.0344
P49_39	0	AB	1	0	AA	1	AA	1	AA	1	BB	0	AA	1	16	3.48524
P49_4	0	AB	1	1	AA	1	AA	0	BB	0	AB	0	AA	0	8.89	4.20555
P49_43	1	AA	1	1	AB	0	AB	1	AA	1	BB	0	AA	0	15.6	2.46959
P49_45	0	AB	1	0	AA	0	AB	1	AA	1	BB	0	AA	0	7.77	4.428
P49_48	1	AB	1	1	AA	0	AB	0	AA	0	AB	0	AA	0	4.65	8.05867
P49_51	1	AB	1	0	AA	1	AA	1	AA	0	BB	NA	AA	1	20.93	2.00833
P49_60	1	AA	1	0	AA	1	AA	1	AA	0	AB	0	AA	1	27.69	28.9347
P49_64	0	AB	1	1	AB	0	AB	1	AA	0	BB	1	BB	0	12.8	5.2288
P49_68	1	AB	1	1	AA	0	AB	0	AA	0	AB	0	AA	0	13.7	1.99831
P49_7	1	AA	1	0	AA	NA	AA	1	AA	1	BB	0	BB	0	22.72	5.34187
R11_17_1	0	AB	1	0	AA	1	AA	1	AA	0	AA	1	BB	1	21.3	4.55343
R11_26_1	0	AB	1	0	AA	NA	AA	NA	BB	1	BB	NA	AA	0	4.69	2.79539
R11_27_1	1	AA	1	0	AA	1	AA	0	BB	1	BB	1	BB	0	16.9	1.1128
R11_29_1	1	AA	1	1	AA	NA	AB	1	AA	1	BB	1	BB	0	7.26	2.27072
R11_34_1	1	AA	1	0	AA	0	AB	1	AA	0	AA	1	BB	1	24.85	9.5068
R11_48_2	0	AB	1	0	AA	NA	AB	1	AA	0	AB	1	BB	1	22.4	8.39773
R12_11_1	1	AA	1	0	AA	0	AB	1	AA	1	BB	1	BB	0	17.18	5.15893
R13_4_2	0	AB	1	1	AB	NA	AA	0	BB	0	AA	0	AA	1	8.77	14.8483
R14_18_1	0	AB	1	0	AA	0	AB	1	AA	1	AB	0	AB	0	16.28	2.45196
R14_21_1	0	AB	1	1	AA	NA	AB	1	AA	0	AA	1	BB	0	7.01	2.07371
R2_19_3	0	AB	1	0	AA	1	AA	1	AA	0	AA	1	BB	1	14.42	3.43333
R2_32_1	1	AA	1	0	AA	0	AB	0	BB	0	AA	1	BB	1	12.28	25.4893
R2_41_1	0	AB	1	1	AB	1	AA	1	AA	0	AB	0	AA	1	25.81	6.9228
R2_42_3	0	AB	1	0	AA	1	AB	1	AA	0	AB	1	BB	0	17.3	5.12147
R2_44_2	0	AB	1	0	AA	0	AB	1	AA	0	AB	1	BB	1	21.8	6.5884
R3_11_3	0	AB	1	1	AB	0	AB	1	AA	0	AB	1	BB	0	7.76	1.56203
R3_12_1	0	AB	1	0	AA	1	AA	1	AA	0	AA	1	BB	1	12.22	2.94267
R3_22_1	0	AB	1	1	AB	0	AB	1	AA	1	BB	1	BB	1	18.14	0.674247
R7_1_1	0	AB	1	0	AA	0	AB	1	AA	0	AB	1	BB	1	19.56	3.2116
R7_11_2	0	AB	1	1	AB	0	AB	1	AA	0	AB	NA	AA	1	11.28	3.6656
R7_14_1	0	AB	1	0	AA	1	AB	0	AA	0	AB	1	AA	1	11.56	2.19733
R7_19_2	0	AB	1	0	AA	1	AA	0	BB	0	AB	1	BB	1	13.84	9.3932
R7_20_1	0	AB	1	0	AA	NA	AB	1	AA	0	AB	1	AA	1	32.8	14.1193
R7_21_3	0	AB	1	0	AA	1	AA	1	AA	0	AA	1	BB	1	16.92	10.5859
R7_25_1	1	AA	1	0	AA	0	AB	1	AA	0	AB	0	AA	1	8.38	1.49291
R7_28_3	1	AA	1	0	AA	0	AB	1	AA	0	AB	1	BB	1	28.48	1.88352
R7_33_1	0	AB	1	1	AB	0	AB	1	AA	1	BB	0	AA	1	17.44	1.86667
R7_35_2	0	AB	1	0	AA	1	AB	0	AABB	0	AB	0	AB	1	20.7	3.73333
R7_40_1	0	AB	1	1	AA	1	AA	1	AA	0	AB	0	AA	1	21.27	3.26205
R7_41_1	1	AA	1	0	AA	1	AA	0	BB	0	AB	1	BB	1	28.01	25.732
R7_50_1	0	AB	1	0	AA	1	AA	0	BB	0	AB	1	BB	1	10.58	2.96013
R7_51_1	0	AB	1	0	AA	0	AB	1	AA	0	AB	1	BB	1	33.08	17.8743
R7_54_2	0	AB	1	1	AA	0	AB	1	AA	0	AB	0	AA	1	17.43	2.85062
R7_6_2	0	AB	1	1	AB	1	AA	1	AA	0	AB	1	BB	1	27.92	5.35987
R7_61_1	1	AA	1	0	AA	0	AB	1	AA	0	AB	1	BB	1	18.06	1.71865
R7_63_2	0	AB	1	0	AA	0	AB	1	AA	1	BB	0	AA	1	27.74	3.9488
DT2009	1	AA	1	1	AA	1	AA	1	AA	1	BB	1	BB	1	0.15	3.3
DT2014	1	AA	1	1	AB	1	AA	1	AA	1	BB	1	BB	NA	0.05	1.5
DT2017	1	AA	1	0	AA	1	AA	0	BB	1	BB	1	BB	1	1.45	6.5

## Sheet: GDP
		QFhb-2A.3		QFhb-2B.4			QFhb-3B.2		QFhb-5A		QFhb-6B.1		QFhb-6B.3
		KASP	90K	KASP	KASP	90K	KASP	90K	KASP	90K	KASP	90K	KASP	90K
Name	Code	BS00000209_51	BS00000209_51	2A Kukri c12804-620	2B Kurkri c12804-620	Kukri_c12804_620	RAC875_rep_c109105_57	RAC875_rep_c109105_57	IAAC3365	IAAV3365	Kurkri c3009-267	Kukri_c3009_267	RAC875-c34994B-183	RAC875_c34994_183	FHB1-TaHRC
ESDCB-2015/2016-54	GDPv2-019	1	AA	1	1	BB	1	AA	1	AA	1	BB	1	BB	1
Calero	GDPv2-031	1	AA	1	1	BB	1	AA	1	AA	0	NC	0	AA	1
BUCK_CANDISUR	GDPv2-034	1	AA	1	1	BB	0	BB	1	AA	0	NC	0	AA	1
BUCK_C (NO_COMMERCIAL)	GDPv2-038	1	AA	1	0	AA	0	BB	1	AA	1	BB	0	AA	1
BONAERENSE-INTA-CARILO	GDPv2-046	1	AA	1	1	AA	1	AA	1	AA	0	AA	0	AA	1
CBW_08112	GDPv2-055	1	AA	NA	1	BB	1	AA	1	AA	1	BB	1	BB	1
DAKTER	GDPv2-062	NA	BB	1	1	BB	1	AA	1	AA	1	BB	1	NC	1
MERIDIANO	GDPv2-069	NA	BB	1	1	BB	0	BB	1	AA	1	BB	1	BB	1
1A.1D_5+10-6/3*MOJO//RCOL	GDPv2-113	1	AA	1	1	BB	1	AA	1	AA	1	BB	1	BB	1
IDSN46-7014	GDPv2-124	1	AA	1	1	BB	1	AA	1	AA	1	BB	1	BB	1
IDSN46-7063	GDPv2-132	NA	AA	1	1	AA	1	AA	1	AA	1	BB	0	AA	1
IDSN46-7093	GDPv2-137	NA	BB	1	0	AA	1	AA	1	AA	1	BB	0	AA	1
IDSN46-7157	GDPv2-141	1	AA	1	1	BB	1	AA	1	AA	1	NC	1	BB	1
DAWRyT-0304	GDPv2-154	NA	BB	1	1	NC	1	AA	1	AA	1	BB	0	AA	1
F11_00257=Ouassara	GDPv2-160	1	AA	1	1	NC	1	AA	1	AA	1	BB	1	BB	1
IDON37-010	GDPv2-162	NA	BB	1	1	BB	1	AA	1	AA	1	BB	1	BB	1
Icarukus2012	GDPv2-177	1	AA	1	1	AA	1	AA	1	AA	1	BB	1	BB	1
Extradur	GDPv2-217	1	AA	1	1	AA	1	AA	1	AA	0	NC	1	BB	1
1A.1D5+106/2*WB881//1A.1D5+106/3*MOJO/3/BISU1/PATKA3	GDPv2-230	1	AA	1	1	BB	0	BB	1	AA	1	BB	0	AA	1
MESSAPIA	GDPv2-235	NA	BB	1	0	AA	0	BB	1	AA	0	NC	1	BB	1
Levante	GDPv2-238	1	AA	1	1	BB	0	BB	1	AA	0	AA	0	AA	1
GALLARETA	GDPv2-244	1	AA	1	0	AA	1	AA	1	AA	1	BB	1	BB	1
TENSIFT1	GDPv2-263	1	AA	1	0	BB	1	BB	1	AA	1	NC	0	AA	1
Lesina	GDPv2-270	1	AA	1	0	NC	1	AA	1	AA	0	NC	0	AA	1
Biskri/Bouteille	GDPv2-283	NA	AA	1	0	AA	1	AA	0	BB	1	BB	0	AA	1
Borgia	GDPv2-286	NA	BB	1	0	AA	1	AA	1	AA	0	AA	0	AA	1
JM-3987	GDPv2-288	NA	BB	1	1	NC	1	AA	1	AA	1	BB	1	BB	1
Arcobaleno	GDPv2-296	1	AA	1	1	NC	1	AA	1	AA	1	BB	1	BB	1
Tetradur	GDPv2-311	NA	BB	1	1	BB	1	AA	1	AA	0	AA	1	BB	1
CORE	GDPv2-325	1	AA	1	1	BB	1	AA	1	AA	1	BB	1	BB	1
Monastir	GDPv2-326	1	AA	1	1	BB	1	AA	0	BB	1	BB	1	BB	1
Tirex	GDPv2-329	1	AA	1	1	BB	1	AA	1	AA	1	BB	1	BB	1
Avonlea	GDPv2-348	1	AA	NA	1	BB	1	AA	1	AA	1	BB	1	BB	1
DYLAN	GDPv2-359	1	AA	1	1	BB	0	BB	1	AA	1	BB	1	BB	1
Exeldur	GDPv2-360	1	AA	1	1	BB	0	BB	1	AA	0	AA	1	BB	1
Neodur	GDPv2-368	NA	BB	NA	1	BB	1	AA	1	AA	0	AA	1	BB	1
Bronte	GDPv2-380	1	AA	1	1	AA	0	BB	1	AA	0	AA	0	AA	1
ELS_6404-127	GDPv2-389	1	AA	NA	1	NC	0	BB	1	AA	1	BB	1	BB	1
Huguenot	GDPv2-392	NA	BB	1	1	BB	1	AA	1	AA	1	BB	0	AA	1
Apulicum	GDPv2-400	1	AA	1	1	BB	1	AA	1	AA	0	AA	0	AA	1
Loukos2	GDPv2-416	NA	BB	1	1	BB	0	BB	1	AA	1	BB	0	AA	1
Balloran	GDPv2-419	1	AA	1	1	NC	1	AA	1	AA	1	BB	0	AA	1
Outrob5	GDPv2-420	1	AA	1	1	AA	1	AA	1	AA	1	BB	1	BB	1
Maci115	GDPv2-444	1	AA	1	1	BB	1	AA	1	AA	1	BB	0	AA	1
Margherita	GDPv2-448	1	AA	1	1	AA	1	AA	1	AA	1	BB	0	AA	1
EL4X_27	GDPv2-456	1	AA	NA	1	BB	0	BB	1	AA	0	NC	0	AA	1
EL4X_28	GDPv2-457	NA	BB	NA	1	BB	0	BB	1	AA	1	BB	1	BB	1
EL4X_69	GDPv2-465	1	AA	1	0	AA	0	BB	1	AA	0	NC	1	BB	1
EL4X_104	GDPv2-479	1	AA	1	1	BB	1	AA	1	AA	1	BB	0	AA	1
EL4X_122	GDPv2-482	1	AA	1	0	AA	0	BB	1	AA	1	BB	1	BB	1
EL4X_489	GDPv2-547	NA	BB	1	0	AA	1	AA	0	BB	1	BB	0	AA	1
ENGB-Sohag-12	GDPv2-550	1	AA	1	1	AA	0	BB	1	AA	1	BB	0	AA	1
Ginchi	GDPv2-553	NA	BB	1	0	AA	1	AA	1	AA	0	AA	0	AA	1
Karabalykskaya_chernokolosaya_20	GDPv2-577	NA	BB	1	1	NC	1	AA	1	AA	1	BB	1	BB	1
DW-SR-FIGS027	GDPv2-583	NA	BB	NA	0	BB	1	AA	1	AA	0	NC	1	BB	1
DW-SR-FIGS049	GDPv2-584	NA	BB	1	1	BB	1	AA	1	AA	1	BB	1	BB	1
DW-SR-FIGS119	GDPv2-590	1	AA	1	0	NC	1	AA	0	BB	1	BB	0	AA	1
FIGSDWHOTCLD009	GDPv2-617	NA	BB	1	1	AA	0	BB	1	AA	1	BB	1	BB	1
FIGSDWHOTCLD021	GDPv2-618	NA	AA	1	1	NC	1	AA	1	AA	1	BB	1	BB	1
Susah	GDPv2-637	1	AA	1	0	NC	1	AA	1	AA	1	AA	0	AA	1
SSD_006	GDPv2-642	1	AA	1	0	NC	1	AA	1	AA	1	BB	0	AA	1
SSD_067	GDPv2-658	1	AA	1	0	NC	0	BB	0	BB	1	BB	0	AA	1
SSD_092	GDPv2-660	NA	AA	1	1	BB	0	AA	0	BB	NA	NC	1	AA	1
SSD_115	GDPv2-666	NA	BB	NA	1	BB	1	AA	0	AA	1	BB	0	AA	1
SSD_244	GDPv2-683	1	AA	1	1	NC	0	BB	0	NC	1	BB	0	AA	1
SSD_294	GDPv2-694	1	AA	NA	1	BB	0	BB	0	BB	1	BB	0	AA	1
SSD_326	GDPv2-700	NA	BB	1	0	NC	1	AA	0	BB	1	BB	0	AA	1
SSD_336	GDPv2-701	1	NC	1	0	NC	1	AA	0	BB	1	BB	0	AA	1
SSD_470	GDPv2-714	1	AA	1	1	NC	0	BB	0	BB	0	AA	0	AA	1
SCORSONERA_(Saragolla)	GDPv2-735	1	AA	1	1	NC	1	AA	1	AA	1	BB	0	AA	1
CANU_ARDESU	GDPv2-736	1	AA	1	1	NC	0	BB	1	AA	0	AA	0	AA	1
MINGCHINOR	GDPv2-741	NA	BB	1	1	NC	1	AA	0	BB	0	NC	1	BB	1
MAKUZ-3	GDPv2-743	NA	BB	NA	1	BB	1	AA	1	NC	1	NC	1	BB	1
Kyperounda	GDPv2-748	NA	AA	1	0	AA	1	AA	0	BB	1	BB	0	AA	1
Akbasak	GDPv2-754	1	AA	1	0	AA	1	AA	0	BB	1	BB	1	BB	1
Abyssinicum	GDPv2-758	NA	AA	1	0	AA	1	AA	1	AA	1	BB	0	AA	1
Abu_Fashit_NPGS	GDPv2-759	NA	BB	1	1	AA	1	AA	0	BB	1	BB	1	BB	1
T-2	GDPv2-760	1	AA	1	1	AA	1	AA	1	NC	1	BB	1	NC	1
PI341800	GDPv2-804	NA	AA	1	0	AA	0	BB	0	BB	1	BB	1	BB	1
PI585018	GDPv2-809	NA	AA	1	0	AA	0	BB	0	BB	1	BB	1	BB	1
CItr14629_TR02ID_SD	GDPv2-811	NA	BB	1	1	AA	0	BB	1	NC	1	BB	1	BB	1
BYAL258027	GDPv2-813	NA	BB	1	1	AA	0	BB	1	AA	1	BB	1	BB	1
BYAL258028	GDPv2-814	NA	BB	1	1	AA	0	BB	1	AA	1	BB	1	BB	1
PI221423_Novo	GDPv2-816	1	AA	NA	1	BB	1	AA	0	BB	1	BB	1	BB	1
CItr14629_ELS 6404-75-3	GDPv2-817	NA	BB	1	1	AA	0	BB	1	AA	1	BB	1	BB	1
PI115816	GDPv2-818	NA	AA	NA	0	AA	0	BB	0	BB	1	BB	1	BB	1
PI572849	GDPv2-819	NA	AA	1	0	AA	0	BB	0	BB	1	BB	1	BB	1
PI470944	GDPv2-858	NA	AA	1	1	BB	0	BB	1	BB	1	BB	1	BB	1
PI470945	GDPv2-859	NA	NC	1	0	AA	0	BB	1	NC	NA	NC	1	BB	1
PI352324	GDPv2-860	NA	NC	1	0	AA	0	BB	1	NC	0	NC	1	BB	1
MG3430	GDPv2-883	1	AA	1	1	AA	0	BB	0	BB	1	BB	1	BB	1
MG4360	GDPv2-887	1	AA	1	0	AA	0	BB	0	BB	1	BB	0	AA	1
MG4366/2	GDPv2-888	1	AA	1	0	NC	0	AA	0	NC	1	BB	0	NC	1
MG5313	GDPv2-902	1	AA	1	1	AA	1	AA	0	BB	1	BB	1	BB	1
MG4411	GDPv2-957	NA	BB	1	0	AA	0	BB	0	BB	1	BB	1	BB	1
MG4413	GDPv2-958	1	NC	NA	1	BB	1	AA	0	BB	0	AA	1	BB	1

## Sheet: KASP primers
90K SNP	KASP Primers
BS00000209_51_HF	GAAGGTCGGAGTCAACGGATTctgatcCttgtacagggcattatT
BS00000209_51_FF	GAAGGTGACCAAGTTCATGCTctgatcCttgtacagggcattatC
BS00000209_51_KR	cccatcttgaagtctggcatG
2A Kukri_c12804_620_HF	GAAGGTCGGAGTCAACGGATTCAACATCCCATACTGATGTAT
2A Kukri_c12804_620_FF	GAAGGTGACCAAGTTCATGCTCAACATCCCATACTGATGTAG
2A Kukri_c12804_620_KR	TTGGGGTATTTACGGTGTTCC
2B_Kukri_c12804_620_HF	GAAGGTCGGAGTCAACGGATTTATAATTGATGACTTATGGGC
2B_Kukri_c12804_620_FF	GAAGGTGACCAAGTTCATGCTTATAATTGATGACTTATGGGA
2B_Kukri_c12804_620_KR	AGAGCAACATCCTCAATTTCC
RAC875_rep_c109105_57_HF	GAAGGTCGGAGTCAACGGATTtgccGaaGctGtaaacAtcT
RAC875_rep_c109105_57_FF	GAAGGTGACCAAGTTCATGCTtgccGaaGctGtaaacAtcC
RAC875_rep_c109105_57_KR	gcgggcttttaacgatgcA
IAAV3365_HF	GAAGGTCGGAGTCAACGGATTcgtgtgccattctctgaatcataA
IAAV3365_FF	GAAGGTGACCAAGTTCATGCTcgtgtgccattctctgaatcataG
IAAV3365_KR	tgctggatttgttgtgaattgA
Kukri_c3009_267_HF	GAAGGTCGGAGTCAACGGATTaGgaatgTtggccctcagcTA
Kukri_c3009_267_FF	GAAGGTGACCAAGTTCATGCTaGgaatgTtggccctcagcTG
Kukri_c3009_267_KR	atatacattgcatttggtggctcgA
RAC875_c34994_183_HF	GAAGGTCGGAGTCAACGGATTTAAACATGAAAGTCATGGCCT
RAC875_c34994_183_FF	GAAGGTGACCAAGTTCATGCTTAAACATGAAAGTCATGGCCC
RAC875_c34994_183_KR	CTTCTGCTCAAGTGCCTACTT
