# Supplementary material for: Multi-locus genome-wide association studies reveal the genetic architecture of Fusarium head blight resistance in durum wheat
Source: Front Plant Sci. 2023 Oct 12;14:1182548. doi: 10.3389/fpls.2023.1182548 (PMC10601657; doi:10.3389/fpls.2023.1182548)
Supplement: Supplementary file 11 [file Table_10.xlsx]

## Sheet: Sheet1
Marker	Population	BobWhite_c10017_644	BobWhite_c10140_297	BobWhite_c10215_242	BobWhite_c10238_127	BobWhite_c1027_1127	BobWhite_c10343_320	BobWhite_c10364_57	BobWhite_c104_89	BobWhite_c10448_80	BobWhite_c10453_396	BobWhite_c10483_531	BobWhite_c10539_201	BobWhite_c10574_193	BobWhite_c10578_272	BobWhite_c10614_157	BobWhite_c10673_138	BobWhite_c10673_330	BobWhite_c1072_100	BobWhite_c10832_1131	BobWhite_c10832_972	BobWhite_c1085_412	BobWhite_c10852_309	BobWhite_c10901_240	BobWhite_c10901_578	BobWhite_c10921_1183	BobWhite_c10954_467	BobWhite_c10977_834	BobWhite_c11000_806	BobWhite_c11005_236	BobWhite_c11038_605	BobWhite_c11042_284	BobWhite_c11077_231	BobWhite_c11081_1619	BobWhite_c11201_410	BobWhite_c11225_941	BobWhite_c1124_305	BobWhite_c11301_226	BobWhite_c11309_738	BobWhite_c1131_328	BobWhite_c11312_346	BobWhite_c11327_185	BobWhite_c11327_248	BobWhite_c11327_491	BobWhite_c11354_376	BobWhite_c11397_231	BobWhite_c11480_1370	BobWhite_c1149_539	BobWhite_c11539_336
A0022_C679	set_1	B	A	A	B	B	B	A	H	A	B	B	A	B	H	B	H	H	A	H	B	B	H	B	A	B	B	B	H	A	A	A	H	A	B	H	H	A	H	A	H	B	B	A	H	B	H	B	B
A0022_E872	set_1	B	A	A	B	B	B	A	A	A	B	B	H	H	H	A	H	H	B	H	B	B	B	B	A	B	H	B	H	B	A	A	H	A	B	H	H	B	B	A	H	B	B	A	B	B	H	B	B
A1200H_005	set_1	B	A	A	B	A	B	A	H	A	B	H	A	H	A	A	H	H	B	H	B	B	H	B	A	B	B	B	H	B	A	H	A	A	B	H	A	A	H	A	H	B	B	A	B	H	H	B	B
A1200J_101	set_1	B	A	A	B	A	B	A	H	A	B	H	A	H	H	A	H	H	B	H	B	B	H	B	A	B	H	B	H	B	A	H	A	A	B	H	A	A	B	A	B	B	B	A	B	H	H	B	B
A1200K_209	set_1	B	A	A	B	A	B	A	H	A	B	H	A	H	H	A	H	H	B	H	B	B	H	B	A	B	H	B	H	B	A	H	A	A	B	H	A	A	B	A	B	B	B	A	B	H	H	B	B
AAC_Cabri	set_1	H	A	A	B	A	B	A	H	A	B	H	A	H	H	B	B	B	B	H	B	B	H	B	A	B	H	B	H	B	A	A	A	A	B	H	H	A	H	A	H	B	B	A	B	B	H	B	B
AAC_Congress	set_1	H	A	A	B	B	B	A	H	A	B	H	A	B	A	A	H	H	B	H	B	B	H	B	A	B	B	B	H	B	A	H	A	A	B	H	H	A	H	A	B	B	B	A	B	B	H	B	B
AAC_Durafield	set_1	B	A	A	B	B	B	A	H	A	B	H	A	H	H	A	H	H	B	H	B	B	H	B	A	B	B	B	H	B	A	H	A	A	B	H	H	A	B	A	B	B	B	A	B	B	H	B	B
AAC_Grainland	set_1	B	A	A	B	A	B	A	H	A	B	H	A	H	A	A	H	H	B	H	B	H	H	H	B	B	B	B	H	B	A	H	A	A	B	H	A	A	H	A	H	B	B	A	B	B	H	B	B
AAC_Marchwell	set_1	H	A	A	B	A	B	A	H	A	B	H	A	H	H	A	H	H	B	H	B	B	H	B	A	B	B	B	H	B	A	H	A	A	B	H	A	A	B	A	B	B	B	A	B	H	H	B	B
AAC_Raymore	set_1	H	A	A	B	B	B	A	H	A	B	H	A	H	H	A	H	H	B	H	B	B	H	B	A	B	H	B	H	B	A	H	A	A	B	H	H	A	H	A	B	B	B	A	B	B	H	B	B
AAC_Spitfire	set_1	H	A	A	B	B	B	A	H	A	B	H	A	B	A	B	H	H	B	H	B	B	H	B	A	H	B	B	H	A	A	H	A	A	B	H	A	B	H	A	B	B	H	B	B	B	H	B	B
AAC_Stronghold	set_1	H	A	A	B	B	B	A	H	A	B	H	A	B	A	A	H	H	B	H	B	B	H	B	A	H	B	B	H	B	A	H	A	A	B	H	A	A	H	A	B	B	B	A	H	B	H	B	B
AAC_Succeed	set_1	H	A	A	B	B	B	A	H	A	B	H	A	H	A	A	H	H	B	H	B	B	H	B	A	B	B	B	H	B	B	H	H	A	B	H	H	A	H	A	B	H	B	B	B	H	H	B	B
AC_Avonlea	set_1	B	A	A	B	A	B	A	H	A	B	H	A	H	A	A	H	H	B	H	B	B	H	H	B	B	B	B	H	B	A	H	A	A	B	H	A	A	H	A	B	B	B	A	B	B	H	B	B
AC_Morse	set_1	B	A	A	B	A	B	A	H	A	B	H	A	H	A	A	H	H	B	H	B	B	H	B	A	H	H	B	H	A	A	H	A	A	H	H	A	A	B	A	H	H	B	B	H	B	H	B	B
AC_Navigator	set_1	A	A	A	B	A	B	A	H	A	B	H	A	H	H	A	H	H	B	H	B	B	H	B	A	B	B	B	H	B	A	H	A	A	B	A	H	A	B	A	H	B	B	A	B	B	B	B	B
Blackbird	set_1	B	A	A	B	A	B	A	A	A	B	B	H	B	H	A	H	H	A	H	A	B	B	B	A	B	H	B	B	A	A	A	H	A	B	H	H	B	H	H	H	H	B	B	H	B	H	B	B
Brigade	set_1	B	A	A	B	A	B	A	H	A	B	H	A	H	H	A	H	H	B	H	B	H	H	B	A	B	H	B	H	B	A	H	A	A	B	H	A	A	H	A	H	B	B	A	B	H	H	B	B
Capdur	set_1	B	A	A	B	B	B	A	B	A	B	B	A	B	A	A	B	B	B	B	B	B	A	B	A	B	H	B	A	B	A	B	A	A	B	A	B	A	B	A	B	B	B	B	A	B	H	B	A
CDC_Alloy	set_1	B	A	A	B	A	B	A	H	A	B	H	A	H	H	A	H	H	B	H	B	B	H	H	B	B	H	B	H	B	A	H	A	A	B	H	A	A	B	A	B	B	B	A	B	B	H	B	B
CDC_Carbide	set_1	B	A	A	B	B	B	A	H	A	B	H	H	H	A	A	H	H	B	H	B	B	H	B	A	B	B	B	H	A	A	H	A	A	B	H	H	A	B	A	H	B	B	A	B	B	H	B	B
CDC_Credence	set_1	B	A	A	B	A	B	A	H	A	B	H	A	H	H	B	H	H	B	H	B	H	H	B	A	B	B	B	H	B	A	A	A	A	B	H	H	A	B	A	H	B	B	A	B	H	H	B	B
CDC_Desire	set_1	H	A	A	B	B	B	A	H	A	B	H	A	H	H	B	H	H	B	B	B	B	H	H	B	B	B	H	H	A	A	A	A	A	B	H	H	A	H	A	B	B	B	A	B	B	H	B	B
CDC_Dynamic	set_1	H	A	A	B	A	B	A	H	A	B	H	A	H	H	B	H	H	B	H	B	B	H	B	A	B	B	B	H	B	A	A	A	A	B	H	H	A	B	A	H	B	B	A	B	B	H	B	B
CDC_Fortitude	set_1	B	A	A	B	B	B	A	H	A	B	H	H	B	H	A	H	H	B	H	B	B	H	B	A	B	H	B	H	A	A	H	A	A	B	H	A	A	B	A	H	H	B	B	B	B	H	B	B
CDC_Precision	set_1	H	A	A	B	A	B	A	H	A	B	H	A	H	A	A	H	H	B	H	B	B	H	B	A	B	B	B	H	A	A	H	A	A	B	H	A	A	B	A	H	B	B	A	B	B	H	B	B
CDC_Verona	set_1	B	A	A	B	B	B	A	H	A	B	H	H	H	A	A	H	H	B	H	B	B	H	H	B	B	H	B	H	A	A	H	A	A	B	H	A	A	B	A	H	B	B	A	B	B	H	B	B
CDC_Vivid	set_1	H	A	A	B	A	B	A	H	A	B	H	A	H	H	B	H	H	B	H	B	B	H	B	A	B	B	B	H	B	A	A	A	A	B	H	H	A	B	A	B	B	B	A	B	H	H	B	B
Commander	set_1	B	A	A	B	A	B	A	H	A	B	H	A	H	A	A	H	H	B	H	B	B	H	B	A	B	B	B	H	A	A	H	A	A	B	H	H	A	H	A	H	B	B	A	B	B	B	B	B
D04X_84_030	set_1	B	A	A	B	A	B	A	H	A	B	H	A	H	H	A	H	H	B	H	B	B	H	H	B	H	H	B	B	B	B	H	A	A	B	A	A	A	B	H	B	B	B	A	B	B	H	B	B
D04X_84_033	set_1	B	A	A	B	A	B	A	H	A	B	H	A	H	H	A	H	H	B	H	B	B	H	H	B	B	H	B	H	B	B	H	H	A	B	A	A	A	B	A	B	H	B	B	B	H	B	B	B
D04X_84_088	set_1	B	A	A	B	A	B	A	H	B	B	H	A	H	H	A	H	H	B	H	B	B	H	H	B	B	H	B	H	B	B	H	A	A	B	H	A	A	B	A	B	B	B	A	B	B	H	B	B
D04X_84_104	set_1	B	B	A	B	A	B	A	H	B	B	H	A	B	H	B	H	H	A	H	B	B	H	H	B	H	H	B	B	B	A	A	H	A	H	A	A	B	B	A	B	H	B	B	B	H	B	A	B
DBC_144_12_14	set_1	A	A	A	B	B	H	A	H	A	B	H	H	H	H	B	H	H	B	B	A	B	H	B	A	B	H	H	B	B	A	A	A	A	H	A	H	B	B	H	B	H	B	B	H	B	H	B	H
DBC_144_12_15	set_1	A	A	A	H	B	H	A	H	A	B	H	H	H	H	B	H	H	B	B	A	B	H	B	A	B	H	B	B	B	A	A	A	A	H	A	H	B	B	H	B	H	B	B	H	B	H	B	H
DBC_144_12_16	set_1	A	A	A	B	B	H	A	B	A	B	H	H	H	H	B	H	H	B	B	A	B	H	B	A	B	H	B	B	B	A	A	A	A	H	A	H	B	B	H	B	H	B	B	H	B	H	B	H
DBC_144_17_1	set_1	A	A	B	H	B	H	A	H	A	H	H	H	H	H	B	H	H	A	B	A	B	H	B	A	B	H	B	B	B	A	A	A	A	H	A	B	B	B	H	B	H	B	B	H	B	H	B	H
DBC_263_30_1	set_1	A	A	A	B	B	H	A	H	A	B	H	H	H	H	B	H	H	A	B	A	B	H	B	A	B	H	H	B	B	A	A	A	A	H	A	H	B	B	H	B	H	B	B	H	B	H	B	H
DBC_480_1	set_1	A	A	B	H	B	H	A	H	A	H	H	H	H	H	B	H	H	A	B	A	B	H	B	A	B	H	B	B	B	A	A	A	A	H	A	B	B	B	H	B	H	B	B	H	B	H	B	H
DBC_480_10_2	set_1	A	A	B	H	B	H	A	H	A	H	H	H	H	H	B	H	H	A	B	A	B	H	B	A	B	H	B	B	B	A	A	A	A	H	A	B	B	B	H	B	H	B	B	H	B	H	B	H
DBC_480_fam_3	set_1	A	A	B	H	B	H	A	H	A	H	H	H	H	H	B	H	H	A	B	A	B	H	B	A	B	H	B	B	B	A	A	A	A	H	A	B	B	B	H	B	H	B	B	H	B	H	B	H
DN104_1324ABC	set_1	B	A	A	B	B	B	A	H	A	B	H	A	H	H	A	H	H	B	B	B	H	H	H	B	B	B	H	H	A	A	H	H	A	B	H	H	A	B	A	H	B	B	A	B	B	H	B	B
DN1089	set_1	A	B	A	B	A	B	A	H	A	B	H	H	B	H	A	B	B	B	B	B	H	B	H	B	B	H	H	H	B	B	H	A	B	B	H	A	B	B	H	B	B	H	B	B	B	H	B	H
DN109_1382AC	set_1	A	A	A	B	A	B	A	H	A	B	H	A	B	H	A	B	B	B	B	B	H	H	H	B	B	H	H	H	B	B	H	A	B	B	H	A	A	B	H	B	B	H	B	B	B	H	B	H
DN113_1390AB	set_1	B	A	A	B	B	B	A	H	A	B	H	A	H	H	A	B	B	B	H	B	B	H	B	A	B	B	H	H	B	A	H	A	A	B	A	H	A	B	H	H	B	H	B	B	B	H	B	B
DN123_1440ABC	set_1	A	A	A	B	B	B	A	H	A	B	H	A	B	A	A	H	H	B	H	B	B	H	H	B	B	H	B	H	A	A	H	A	A	B	H	A	A	B	A	B	B	B	A	B	H	H	B	B
DN125_1459ABC	set_1	B	A	A	B	B	B	A	H	A	B	H	A	B	H	A	B	B	A	B	B	H	H	H	B	B	B	H	H	A	A	H	A	B	B	A	A	A	B	A	H	B	B	A	B	B	H	B	H
DN136_1426AB	set_1	B	A	A	B	B	B	A	H	A	B	H	A	B	H	A	H	H	B	B	B	H	B	H	B	B	B	H	H	B	A	H	H	A	B	H	H	B	B	H	B	B	H	B	B	B	H	B	B
DN901_1363BD	set_1	A	A	A	B	B	B	A	H	A	B	H	H	H	H	A	H	H	B	B	B	H	H	H	B	B	B	H	H	B	B	H	A	B	B	H	A	A	B	H	H	B	H	B	B	B	H	B	B
DN905_1434AB	set_1	B	A	A	B	B	B	A	B	A	B	H	A	B	H	A	B	B	B	B	B	H	H	B	A	B	B	H	H	A	A	H	H	A	B	A	H	A	B	A	B	B	H	B	B	B	H	B	B
DT1003	set_1	H	A	A	B	B	B	A	H	A	B	H	A	B	H	A	H	H	B	B	B	B	H	B	A	B	B	H	H	B	A	H	A	A	B	H	A	A	H	A	H	B	B	A	B	B	H	B	B
DT1004	set_1	B	A	A	B	B	B	A	H	A	B	H	H	H	A	A	H	H	B	H	B	B	H	H	B	B	H	B	H	B	A	H	A	A	B	H	A	A	B	A	H	B	B	A	B	B	H	B	B
DT1006	set_1	B	A	A	B	A	B	A	H	A	B	H	A	H	H	A	H	H	B	H	B	H	H	B	A	B	B	B	H	B	A	H	A	A	B	H	A	A	B	A	H	B	B	A	B	H	H	B	B
DT1009	set_1	B	A	A	B	B	B	A	B	A	B	H	A	H	H	A	H	H	B	B	B	B	H	H	B	H	B	B	H	B	A	H	A	A	B	H	A	A	B	A	B	B	B	A	B	H	H	B	B
DT1010	set_1	A	A	A	B	B	B	A	H	A	B	H	A	H	A	B	H	H	B	B	B	B	H	B	A	B	B	B	H	B	A	A	A	A	B	H	H	A	B	A	B	B	B	A	B	H	B	B	B
DT1011	set_1	B	A	A	B	B	B	A	H	A	B	H	A	H	A	A	H	H	B	B	B	B	H	B	A	B	B	B	H	B	A	H	A	A	B	H	A	B	H	H	B	B	B	A	B	B	H	B	B
DT1012	set_1	A	A	A	B	A	B	A	B	A	B	H	A	H	A	A	H	H	B	H	B	B	H	B	A	B	B	B	H	A	A	H	A	A	B	H	H	A	H	A	H	B	B	A	B	H	H	B	B
DT1013	set_1	A	A	A	B	A	B	A	H	A	B	H	H	B	A	A	H	H	B	H	B	B	H	B	A	B	H	B	H	B	A	H	A	A	B	H	H	A	H	A	H	B	B	A	B	B	H	B	B
DT1014	set_1	A	A	A	B	B	B	A	H	A	B	H	A	H	H	A	H	H	B	H	B	B	H	B	A	B	B	B	H	B	B	H	H	A	B	H	H	A	H	A	B	B	B	A	B	B	H	B	B
DT1015	set_1	A	A	A	B	A	B	A	B	A	B	H	A	H	H	A	H	H	B	H	B	H	H	H	B	B	B	B	H	A	A	H	A	A	B	H	A	A	B	A	H	B	B	A	B	B	H	B	B
DT1016	set_1	A	A	A	B	B	B	A	H	B	B	B	A	B	A	A	H	H	B	B	B	B	H	B	A	B	B	B	H	A	A	A	A	A	B	H	A	A	B	A	B	B	B	A	B	B	H	B	B
DT1017	set_1	A	A	A	B	B	B	A	H	B	B	H	A	B	A	A	H	H	B	B	B	B	H	B	A	B	H	B	H	B	A	H	A	A	B	H	A	A	B	A	H	B	B	A	B	H	H	B	B
DT1018	set_1	A	A	A	B	A	B	A	H	A	B	H	A	H	A	A	H	H	B	H	B	B	H	B	A	B	H	B	H	A	A	H	A	A	B	H	H	A	H	A	H	B	B	A	B	B	H	B	B
DT1019	set_1	B	A	A	B	B	B	A	H	A	B	H	A	B	A	A	H	H	B	B	B	B	H	B	A	B	H	B	H	A	A	H	A	A	B	H	A	A	B	A	H	B	B	A	B	B	B	B	B
DT1020	set_1	B	A	A	B	B	B	A	H	A	B	H	A	H	A	A	H	H	B	B	B	B	H	B	A	B	B	B	H	A	A	H	A	A	B	H	H	A	H	A	B	B	B	A	B	B	H	B	B
DT1021	set_1	B	A	A	B	B	B	A	H	A	B	H	A	H	A	A	H	H	B	H	B	B	H	B	A	B	B	B	H	B	A	H	A	A	B	H	H	A	B	A	H	B	B	A	B	B	H	B	B
DT2004	set_1	A	A	A	B	B	B	A	H	A	B	H	A	B	H	B	H	H	B	H	B	B	H	B	A	H	B	B	H	A	A	H	A	A	B	H	A	A	H	A	B	B	B	A	B	B	H	B	B
DT2009	set_1	A	A	A	B	B	B	A	H	A	B	H	A	B	A	A	H	H	B	H	B	B	H	B	A	B	B	B	H	B	A	H	A	A	B	H	A	A	H	A	B	B	B	A	B	H	H	B	B
DT2014	set_1	B	A	A	B	A	B	A	H	A	B	H	A	B	A	A	H	H	B	H	B	B	H	B	A	B	B	B	H	B	A	H	A	A	B	H	H	A	H	A	H	B	B	A	B	H	H	B	B
DT2017	set_1	A	A	A	B	A	B	A	B	A	B	H	A	H	H	A	H	H	B	H	B	B	H	B	A	B	H	B	H	B	A	H	A	A	B	H	H	A	H	A	H	B	B	A	B	B	H	B	B
DT591	set_1	B	A	A	B	B	B	A	H	A	B	H	A	H	H	B	H	H	B	H	B	B	H	B	A	B	B	B	H	B	A	A	A	A	B	H	A	A	H	A	H	B	B	A	B	B	H	B	B
DT696	set_1	B	A	A	B	A	B	A	H	A	B	H	A	H	H	A	H	H	B	H	B	H	H	B	A	B	H	B	H	B	A	H	A	A	B	H	A	A	B	A	H	B	B	A	B	H	H	B	B
DT735	set_1	B	A	A	B	A	B	A	H	A	B	H	A	H	H	A	H	H	B	H	B	B	H	H	B	B	H	B	H	B	A	H	A	A	B	H	A	A	B	B	B	B	B	B	B	B	H	B	B
DT879	set_1	A	A	A	B	B	B	A	H	A	B	H	A	H	H	B	H	H	B	H	B	B	H	B	A	B	B	B	H	B	B	A	H	A	B	H	A	A	H	A	H	B	B	A	B	B	H	B	B
DT881	set_1	A	A	A	B	B	B	A	H	A	B	H	A	H	H	A	H	H	B	H	B	B	H	B	A	B	B	B	H	B	B	H	A	A	B	H	A	A	H	A	H	B	B	A	B	B	H	B	B
DT887	set_1	A	A	A	B	A	B	A	H	A	B	H	A	B	A	A	H	H	B	H	B	H	H	B	A	B	B	B	H	B	A	H	A	A	B	H	A	A	H	A	H	B	B	A	B	H	H	B	B
DT890	set_1	B	A	A	B	A	B	A	H	A	B	H	A	H	A	A	H	H	B	H	B	B	H	B	A	B	B	B	H	B	A	H	A	A	B	H	A	A	H	A	B	B	B	A	B	H	H	B	B
DT896	set_1	B	A	A	B	B	B	A	H	A	B	H	A	H	A	B	H	H	B	H	B	B	H	B	A	B	B	B	H	B	B	A	H	A	B	H	H	A	B	H	B	B	B	A	B	B	H	B	B
Durobonus	set_2	A	B	A	B	A	B	A	H	A	B	H	H	H	H	B	B	B	A	B	B	H	H	B	A	B	H	B	B	B	A	A	A	A	B	A	H	B	H	H	B	H	B	B	H	B	H	B	H
Durofo	set_1	B	A	A	B	A	B	A	H	A	B	B	A	H	H	B	H	H	A	B	B	B	H	B	A	B	B	H	H	B	A	A	A	B	B	A	H	B	B	H	H	B	H	B	B	B	H	B	H
Eurostar	set_1	B	A	A	B	A	B	A	H	A	B	H	A	B	H	A	H	H	B	H	B	H	H	B	A	B	H	B	H	A	A	H	A	A	B	H	A	A	H	A	H	B	B	A	B	B	H	B	B
Flora_111_5	set_1	B	B	A	B	A	B	A	H	B	B	H	A	B	H	A	H	H	B	H	B	H	B	H	B	H	B	H	H	B	B	H	H	A	B	H	H	A	B	H	H	B	H	B	B	B	B	B	B
Flora_122_2	set_1	B	A	A	B	B	B	A	B	B	B	H	A	B	H	A	H	H	B	H	B	H	H	H	B	B	B	H	H	B	B	H	H	A	B	H	H	A	B	H	H	B	H	B	B	B	H	B	B
Flora_32_9	set_1	B	B	A	B	A	B	A	H	B	B	H	A	B	H	A	H	H	B	H	B	H	B	H	B	H	B	H	H	B	B	H	H	A	B	H	H	A	B	H	H	B	H	B	B	B	B	B	B
Flora_6_11	set_1	B	B	A	B	B	B	A	H	A	B	H	A	B	H	B	H	H	B	H	B	H	B	H	B	B	B	H	B	B	A	A	H	A	B	A	H	A	B	H	H	H	B	B	B	B	H	A	B
Heli_31_1	set_1	A	A	A	B	B	B	A	H	A	B	H	A	H	H	A	H	H	B	H	B	B	H	H	B	B	H	H	H	B	A	H	A	A	B	A	H	A	B	H	B	B	H	B	B	B	H	B	B
Heli_52_1	set_1	A	B	A	B	B	B	A	H	A	B	H	A	B	H	B	H	H	B	B	B	B	B	H	B	B	H	H	H	B	A	A	H	A	H	A	H	A	B	H	B	B	H	B	H	B	B	B	B
Heli_64_7	set_1	A	A	A	B	A	B	A	H	A	B	H	A	H	A	A	H	H	B	B	B	B	H	H	B	B	H	H	H	B	B	H	A	A	H	A	H	A	B	H	B	B	H	B	H	H	H	B	B
Heli_9	set_1	A	A	A	B	A	B	A	H	A	B	H	A	H	H	B	H	H	B	B	B	B	H	H	B	B	B	B	B	B	A	A	A	A	B	A	H	A	B	A	B	H	B	B	H	B	H	B	B
Heli_94_9	set_1	A	A	A	B	B	B	A	H	A	B	H	A	H	A	A	H	H	B	H	B	B	H	H	B	B	H	H	H	B	A	H	A	A	B	A	H	A	B	H	B	B	H	B	H	H	H	A	B
I17_122_1	set_1	A	A	A	B	B	B	A	H	A	B	H	H	H	H	A	H	H	B	B	B	B	H	H	B	B	H	H	H	B	A	H	A	A	B	A	H	A	B	H	B	B	H	B	H	B	H	B	B
I19_28_1	set_1	A	A	A	B	B	B	A	H	B	B	H	A	H	H	B	H	H	B	B	B	B	H	H	B	B	H	H	H	B	A	H	A	A	B	H	H	A	H	H	B	B	B	B	H	B	H	B	B
I19_32_1	set_1	A	A	A	H	B	H	A	H	A	B	H	H	H	H	B	H	H	B	B	A	B	H	B	A	B	H	B	B	B	A	A	A	A	H	A	H	B	B	H	B	H	B	B	H	B	H	B	H
I19_65	set_1	A	A	A	B	B	B	A	H	A	B	H	A	B	H	A	H	H	B	B	B	B	H	H	B	B	H	H	H	B	A	H	A	A	B	H	H	A	B	A	B	B	H	B	H	B	H	B	B
I19_9	set_1	A	B	A	B	B	B	A	H	A	B	B	A	H	H	B	H	H	B	B	B	B	B	H	B	B	H	H	B	B	A	H	A	A	B	A	H	B	B	H	B	B	H	B	H	B	H	B	B
Karur	set_1	A	A	A	B	A	B	A	H	A	B	B	A	H	A	A	B	B	A	B	B	B	H	B	A	B	H	B	H	B	A	H	A	B	B	A	A	B	B	A	H	B	B	A	B	B	H	A	H
Kofa	set_1	B	B	A	B	A	B	A	H	A	B	H	A	H	H	B	B	B	A	B	B	B	H	B	A	H	B	B	H	A	A	A	A	A	B	A	H	B	H	A	H	H	B	B	B	B	B	B	B
Kronos	set_1	B	B	A	B	A	B	A	H	A	B	H	A	H	A	B	B	B	B	H	B	B	H	B	A	H	B	B	H	A	A	A	H	A	B	H	H	B	H	A	H	B	B	A	H	B	H	B	B
Kyle	set_1	A	A	A	B	A	B	A	H	A	B	H	A	H	H	A	H	H	B	H	B	B	H	B	A	B	H	B	H	B	A	H	A	A	B	A	H	A	B	A	H	B	B	A	B	B	H	B	B
Langdon	set_1	B	A	A	B	A	B	A	H	A	B	B	H	B	A	B	B	B	B	H	B	H	B	B	A	H	H	B	H	B	A	H	A	A	B	A	H	B	B	H	H	H	B	B	B	B	H	B	B
Levante	set_1	A	A	A	B	B	B	A	B	A	B	A	B	B	B	B	B	B	A	B	B	B	A	B	A	B	H	B	A	B	B	B	A	A	B	A	A	B	B	A	B	B	A	B	B	B	H	B	B
P17_10	set_2	A	A	H	H	A	B	A	H	A	H	B	A	H	H	B	B	B	A	B	B	B	H	B	A	B	H	B	B	B	A	A	A	A	B	A	A	B	B	A	B	H	B	B	B	B	H	B	H
P17_15	set_2	A	A	B	H	B	H	A	H	A	H	B	H	H	H	B	H	H	A	B	A	B	H	B	A	B	H	B	B	B	A	A	A	B	H	A	B	B	B	A	H	B	B	A	B	B	H	B	H
P17_20	set_2	A	A	A	B	A	B	A	H	A	B	B	A	H	H	B	B	B	A	B	B	B	H	B	A	B	H	B	B	B	A	A	A	B	H	A	A	B	B	A	H	H	B	B	H	B	H	B	H
P17_22	set_1	A	A	H	H	B	B	A	H	A	H	H	A	H	H	A	B	B	A	B	B	B	H	B	A	B	H	B	H	B	A	H	A	B	H	A	A	B	B	A	H	H	B	B	H	B	H	B	H
P17_29	set_1	A	A	B	B	B	H	A	H	A	H	B	A	H	H	A	B	B	A	B	A	B	H	B	A	B	H	B	H	B	A	H	A	B	H	A	B	B	B	A	B	H	B	B	H	B	H	A	H
P17_32	set_2	A	A	B	H	A	B	A	H	A	H	H	A	H	H	B	B	B	A	B	B	B	H	B	A	B	H	B	B	B	A	A	A	A	B	A	B	B	B	H	B	B	B	A	B	B	H	A	H
P17_36	set_2	A	A	H	H	B	B	A	B	A	H	B	H	H	H	A	H	H	A	B	B	B	H	B	A	B	H	B	B	B	A	H	A	A	B	A	A	B	B	H	H	H	B	B	B	B	H	B	H
P17_38	set_1	A	A	H	H	B	B	A	H	A	H	B	A	H	A	A	H	H	A	B	B	B	H	B	A	B	H	B	B	B	A	H	A	A	H	A	A	B	B	A	H	B	B	A	H	B	H	A	H
P17_43	set_2	A	A	A	H	B	B	A	H	A	B	H	A	H	H	B	B	B	A	B	B	B	H	B	A	B	H	B	B	B	A	A	A	A	H	A	A	B	B	H	B	H	B	B	B	B	H	A	H
P17_44	set_2	A	A	H	H	B	B	A	H	A	H	B	H	H	H	A	H	H	A	B	B	B	H	B	A	B	H	B	H	B	A	H	A	B	B	A	A	B	B	H	H	H	B	B	B	B	H	B	H
P17_47	set_2	A	A	H	H	B	H	A	H	A	H	B	H	H	H	B	H	H	A	B	A	B	H	B	A	B	H	B	H	B	A	A	A	A	H	A	A	B	B	A	B	B	B	A	H	B	H	A	H
P17_48	set_2	A	A	H	H	A	B	A	H	A	H	B	H	H	H	B	B	B	A	B	B	B	H	B	A	B	H	B	H	B	A	A	A	B	H	A	A	B	B	A	H	H	B	B	H	B	H	B	H
P17_51	set_2	A	A	A	H	B	B	A	H	A	B	H	A	H	H	A	H	H	A	B	B	B	H	B	A	B	H	B	H	B	A	H	A	B	H	A	A	B	B	H	B	H	B	B	H	B	H	B	H
P17_52	set_2	A	A	A	H	B	H	A	H	A	B	H	A	H	H	B	H	H	A	B	H	B	H	B	A	B	H	B	H	B	A	A	A	A	B	A	H	B	B	A	B	B	B	A	H	B	H	A	H
P17_54	set_1	A	A	B	B	B	H	A	B	A	H	B	H	H	A	A	B	B	A	B	A	B	H	B	A	B	H	B	H	B	A	H	A	A	H	A	B	B	B	H	H	B	B	A	B	B	H	A	H
P17_56	set_1	A	A	B	H	B	B	A	H	A	H	B	H	H	H	A	B	B	A	B	B	B	H	B	A	B	H	B	H	B	A	H	A	B	H	A	B	B	B	H	H	H	B	B	H	B	H	B	H
P17_58	set_2	A	A	B	H	B	B	A	H	A	H	B	A	H	H	A	B	B	A	B	B	B	H	B	A	B	H	B	H	B	A	H	A	A	B	A	B	B	B	A	B	H	B	B	B	B	H	A	H
P17_63	set_2	A	A	A	B	B	B	A	H	A	B	H	H	H	A	B	B	B	A	B	B	B	H	B	A	B	H	B	B	B	A	A	A	A	B	A	H	B	B	A	B	H	B	B	H	B	H	A	H
P17_66	set_1	A	A	B	H	B	B	A	H	A	H	B	H	H	A	B	B	B	A	B	B	B	H	B	A	B	H	B	H	B	A	A	A	A	H	A	B	B	B	A	H	H	B	B	B	B	H	A	H
P17_7	set_2	A	A	A	B	A	B	A	H	A	B	B	H	H	A	B	B	B	A	B	B	B	H	B	A	B	H	B	H	B	A	A	A	A	H	A	A	B	B	A	H	B	B	A	H	B	H	A	H
P17_8	set_2	A	A	A	B	B	B	A	H	A	B	H	A	H	H	A	H	H	A	B	B	B	H	B	A	B	H	B	B	B	A	H	A	B	B	A	H	B	B	A	B	B	B	A	H	B	H	B	H
P17_9	set_2	A	A	A	H	A	B	A	H	A	B	H	A	H	A	B	B	B	A	B	B	B	H	B	A	B	H	B	H	B	A	A	A	B	B	A	H	B	B	H	B	H	B	B	H	B	H	B	H
P18_10	set_2	A	A	H	H	A	H	A	H	A	H	B	H	H	H	A	H	H	A	B	A	B	H	B	A	B	H	B	H	B	A	H	A	B	H	A	A	B	B	H	H	B	B	A	B	B	H	A	H
P18_12	set_2	A	A	B	H	A	H	A	H	A	H	H	A	H	H	A	B	B	A	B	A	B	H	B	A	B	H	B	H	B	A	H	A	A	H	A	B	B	B	A	B	H	B	B	B	B	H	B	H
P18_13	set_2	A	A	A	H	B	H	A	H	A	B	H	H	H	H	A	H	H	A	B	A	B	H	B	A	B	H	B	H	B	A	H	A	B	B	A	A	B	B	H	B	H	B	B	B	B	H	A	H
P18_15	set_2	A	A	A	B	A	B	A	H	A	B	B	A	H	A	B	H	H	A	B	B	B	H	B	A	B	H	B	B	B	A	A	A	A	H	A	H	B	B	A	B	H	B	B	H	B	H	B	H
P18_23	set_2	A	A	A	B	B	B	A	H	A	B	B	H	H	A	B	H	H	A	B	B	B	H	B	A	B	H	B	B	B	A	A	A	B	B	A	H	B	B	A	H	B	B	A	B	B	H	A	H
P18_26	set_2	A	A	H	H	A	B	A	H	A	H	B	H	H	H	A	B	B	A	B	B	B	H	B	A	B	H	B	B	B	A	H	A	B	H	A	A	B	B	A	H	B	B	A	H	B	H	B	H
P18_33	set_2	A	A	A	H	B	B	A	H	A	B	B	H	H	H	A	B	B	A	B	B	B	H	B	A	B	H	B	B	B	A	H	A	A	B	A	A	B	B	A	B	B	B	A	B	B	H	A	H
P18_38	set_2	A	A	A	B	B	B	A	B	A	B	H	H	H	A	B	B	B	A	B	B	B	H	B	A	B	H	B	B	B	A	A	A	B	B	A	H	B	B	H	B	B	B	A	H	B	H	A	H
P18_4	set_2	A	A	H	H	B	B	A	H	A	H	B	H	H	H	A	H	H	A	B	B	B	H	B	A	B	H	B	H	B	A	H	A	B	H	A	A	B	B	A	H	H	B	B	B	B	H	A	H
P18_40	set_2	A	A	A	H	A	B	A	H	A	B	B	A	H	H	B	H	H	A	B	B	B	H	B	A	B	H	B	H	B	A	A	A	A	H	A	A	B	B	A	H	B	B	A	H	B	H	B	H
P18_55	set_2	A	A	A	B	A	B	A	H	A	B	B	H	H	A	A	H	H	A	B	B	B	H	B	A	B	H	B	B	B	A	H	A	B	H	A	H	B	B	H	H	B	B	A	B	B	H	A	H
P18_62	set_2	A	A	A	B	A	B	A	B	A	B	H	A	H	A	A	H	H	A	B	B	B	H	B	A	B	H	B	H	B	A	H	A	A	H	A	A	B	B	H	B	B	B	A	B	B	H	A	H
P18_7	set_2	A	A	H	H	A	B	A	B	A	H	B	H	H	H	A	H	H	A	B	B	B	H	B	A	B	H	B	H	B	A	H	A	A	B	A	A	B	B	A	H	B	B	A	H	B	H	A	H
P18_71	set_2	A	A	H	H	B	H	A	H	A	H	H	H	H	H	A	H	H	A	B	A	B	H	B	A	B	H	B	H	B	A	H	A	A	B	A	A	B	B	H	H	H	B	B	B	B	H	A	H
P18_73	set_2	A	A	B	B	B	B	A	B	A	H	B	H	H	A	A	B	B	A	B	B	B	H	B	A	B	H	B	H	B	A	H	A	B	H	A	B	B	B	H	H	H	B	B	B	B	H	A	H
P18_76	set_2	A	A	H	B	B	B	A	B	A	H	B	H	H	H	A	B	B	A	B	B	B	H	B	A	B	H	B	H	B	A	H	A	B	B	A	A	B	B	A	B	H	B	B	H	B	H	B	H
P18_80	set_2	A	A	H	H	B	B	A	H	A	H	H	A	H	H	B	B	B	A	B	B	B	H	B	A	B	H	B	H	B	A	A	A	A	H	A	A	B	B	A	B	H	B	B	B	B	H	B	H
P18_84	set_1	A	A	A	H	B	B	A	H	A	B	H	A	H	H	B	H	H	A	B	B	B	H	B	A	B	H	B	B	B	A	A	A	A	H	A	A	B	B	H	B	B	B	A	B	B	H	B	H
P32_14	set_2	A	A	B	H	B	H	A	B	A	H	H	H	H	H	B	H	H	A	B	A	B	H	B	A	B	H	B	B	B	A	A	A	A	B	A	B	B	H	H	B	H	B	B	H	B	H	B	H
P32_3	set_2	A	B	A	B	B	B	A	B	A	B	H	H	H	H	B	B	B	A	B	B	H	H	B	A	B	H	B	B	B	A	A	A	A	B	A	H	B	H	A	B	H	B	B	H	B	H	B	H
P32_30	set_2	A	A	A	B	B	B	A	B	A	B	H	H	H	H	B	B	B	A	B	B	H	H	B	A	B	H	B	B	B	A	A	A	A	H	A	H	B	B	H	B	H	B	B	H	B	H	B	H
P32_32	set_1	A	A	B	H	B	B	A	H	A	H	H	H	H	H	B	B	B	A	B	B	B	H	B	A	B	H	B	B	B	A	A	A	A	H	A	B	B	B	H	B	B	B	B	H	B	H	B	H
P32_37	set_2	A	B	A	H	B	H	A	B	A	B	H	H	H	H	B	B	B	A	B	A	H	H	B	A	B	H	B	B	B	A	A	A	A	H	A	H	B	B	H	B	H	B	B	H	B	H	B	H
P32_38	set_2	A	A	A	H	B	H	A	B	A	B	H	H	H	H	B	H	H	A	B	A	B	H	B	A	B	H	B	B	B	A	A	A	A	H	A	H	B	B	H	B	H	B	B	H	B	H	B	H
P32_4	set_2	A	B	A	B	B	B	A	B	A	B	H	H	H	H	B	H	H	A	B	B	B	H	B	A	B	H	B	B	B	A	A	A	A	B	A	H	B	H	H	B	H	B	B	H	B	H	B	H
P32_41	set_2	A	B	B	H	B	B	A	B	A	H	H	H	H	H	B	H	H	A	B	B	H	H	B	A	B	H	B	B	B	A	A	A	A	B	A	B	B	H	A	B	H	B	B	H	B	H	B	H
P32_45	set_2	A	A	A	B	B	B	A	B	A	B	H	H	H	H	B	H	H	A	B	B	H	H	B	A	B	H	B	B	B	A	A	A	A	H	A	H	B	H	H	B	H	B	B	H	B	H	B	H
P32_51	set_2	A	B	A	B	B	B	A	B	A	B	H	H	H	H	B	H	H	A	B	B	B	H	B	A	B	H	B	B	B	A	A	A	A	B	A	H	B	H	A	B	H	B	B	H	B	H	B	H
P32_53	set_2	A	B	A	B	B	B	A	B	A	B	H	H	H	H	B	H	H	A	B	B	B	H	B	A	B	H	B	B	B	A	A	A	A	B	A	H	B	B	H	B	H	B	B	H	B	H	B	H
P32_54	set_2	A	A	A	B	B	B	A	B	A	B	H	H	H	H	B	B	B	A	B	B	H	H	B	A	B	H	B	B	B	A	A	A	A	H	A	H	B	H	H	B	H	B	B	H	B	H	B	H
P32_55	set_2	A	B	A	H	B	H	A	B	A	H	H	H	H	H	B	H	H	A	B	A	B	H	B	H	B	B	B	B	B	A	A	A	A	H	A	H	B	B	H	B	H	B	B	H	B	H	B	H
P32_62	set_2	A	A	B	H	B	H	A	B	A	H	H	H	H	H	B	B	B	A	B	A	H	H	B	A	B	H	B	B	B	A	A	A	A	H	A	B	B	H	H	B	H	B	B	H	B	H	B	H
P32_66	set_2	A	B	B	B	B	B	A	B	A	H	H	H	H	H	B	B	B	A	B	B	H	H	B	A	B	H	B	B	B	A	A	A	A	H	A	B	B	H	H	B	H	B	B	H	B	H	B	H
P32_69	set_2	A	H	B	B	B	B	A	B	A	H	H	H	H	H	B	B	B	A	B	B	B	H	B	A	B	H	B	B	B	A	A	A	A	H	A	B	B	H	H	B	H	B	B	H	B	H	B	H
P32_7	set_2	A	B	B	B	B	H	A	B	A	B	H	H	H	H	B	B	B	A	B	A	B	H	B	A	B	H	B	B	B	A	A	A	A	B	A	H	B	B	H	B	H	B	B	H	B	H	B	H
P33_10	set_2	A	B	B	H	A	H	A	B	A	H	H	H	H	H	B	H	H	A	B	A	B	H	B	A	B	H	B	B	B	A	A	A	A	H	A	B	B	H	H	B	H	B	B	H	B	H	B	H
P33_12	set_2	A	B	B	H	A	H	A	B	A	H	H	H	H	H	B	H	H	A	B	A	H	H	B	A	B	H	B	B	B	A	A	A	A	H	A	B	B	B	H	B	H	B	B	H	B	H	B	H
P33_19	set_2	A	B	A	B	A	B	A	B	A	B	H	H	H	H	B	B	B	A	B	B	H	H	B	A	B	H	B	B	B	A	A	A	A	B	A	H	B	B	H	B	H	B	B	H	B	H	B	H
P33_2	set_2	A	B	A	B	B	B	A	B	A	B	H	H	H	H	B	B	B	A	B	B	B	H	B	A	B	H	B	B	B	A	A	A	A	H	A	H	B	H	H	B	H	B	B	H	B	H	B	H
P33_21	set_2	A	B	A	B	A	H	A	B	A	B	H	H	H	H	B	H	H	A	B	A	H	H	B	A	B	H	B	B	B	A	A	A	A	H	A	H	B	B	H	B	H	B	B	H	B	H	B	H
P33_23	set_2	A	B	A	B	A	B	A	B	A	B	H	H	H	H	B	B	B	A	B	B	B	H	B	A	B	H	B	B	B	A	A	A	A	H	A	H	B	B	H	B	H	B	B	H	B	H	B	H
P33_25	set_2	A	A	B	B	A	H	A	B	A	H	H	H	H	H	B	H	H	A	B	A	B	H	B	A	B	H	B	B	B	A	A	A	A	B	A	B	B	B	H	B	H	B	B	H	B	H	B	H
P33_27	set_2	A	A	A	B	A	B	A	B	A	B	H	H	H	H	B	H	H	A	B	B	B	H	B	A	B	H	B	B	B	A	A	A	A	B	A	H	B	B	H	B	H	B	B	H	B	H	B	H
P33_30	set_1	A	B	B	B	B	H	A	H	A	H	H	H	H	H	B	B	B	A	B	A	B	H	B	A	B	H	B	B	B	A	A	A	A	H	A	B	B	B	H	B	H	B	B	H	B	H	B	H
P33_31	set_2	A	B	A	B	A	B	A	B	A	B	H	H	H	H	B	H	H	A	B	B	B	H	B	A	B	H	B	B	B	A	A	A	A	H	A	H	B	H	H	B	H	B	B	H	B	H	B	H
P33_33	set_2	A	A	B	H	B	H	A	B	A	H	H	H	H	H	B	B	B	A	B	A	B	H	B	A	B	H	B	B	B	A	A	A	A	B	A	B	B	B	H	B	H	B	B	H	B	H	B	H
P33_34	set_1	A	B	B	H	A	B	A	H	A	H	H	H	H	H	B	B	B	A	B	B	B	H	B	A	B	H	B	B	B	A	A	A	A	H	A	B	B	H	H	B	H	B	B	H	B	H	B	H
P33_36	set_2	A	B	B	H	A	H	A	B	A	H	H	H	H	H	B	B	B	A	B	A	H	H	B	A	B	H	B	B	B	A	A	A	A	H	A	B	B	H	H	B	H	B	B	H	B	H	B	H
P33_39	set_2	A	B	B	H	A	H	A	B	A	H	H	H	H	H	B	B	B	A	B	A	B	H	B	A	B	H	B	B	B	A	A	A	A	H	A	B	B	H	H	B	H	B	B	H	B	H	B	H
P33_41	set_2	A	H	B	H	B	B	A	B	A	H	H	H	H	H	B	H	H	A	B	B	B	H	B	A	B	H	B	B	B	A	A	A	A	H	A	B	B	B	H	B	H	B	B	H	B	H	B	H
P33_42	set_2	A	B	A	B	A	B	A	B	A	B	H	H	H	H	B	B	B	A	B	B	B	H	B	A	B	H	B	B	B	A	A	A	A	B	A	H	B	H	A	B	H	B	B	H	B	H	B	H
P33_44	set_2	A	B	A	B	A	H	A	B	A	H	H	H	H	H	B	B	B	A	B	A	H	H	B	A	B	H	B	B	B	A	A	A	A	B	A	B	B	H	H	B	H	B	B	H	B	H	B	H
P33_48	set_2	A	A	A	B	A	H	A	B	A	B	H	H	H	H	B	B	B	A	B	A	B	H	B	A	B	H	B	B	B	A	A	A	A	B	A	H	B	B	H	B	H	B	B	H	B	H	B	H
P33_50	set_2	A	A	B	B	A	B	A	B	A	H	H	H	H	H	B	B	B	A	B	B	H	H	B	A	B	H	B	B	B	A	A	A	A	B	A	B	B	H	H	B	H	B	B	H	B	H	B	H
P33_51	set_1	B	A	B	H	B	B	A	H	A	B	H	H	H	H	B	B	B	A	B	B	B	B	B	A	H	B	B	H	B	A	A	A	A	H	A	H	B	B	A	B	H	B	B	B	B	H	B	H
P33_53	set_2	A	B	A	B	B	H	A	B	A	B	H	H	H	H	B	B	B	A	B	A	H	H	B	A	B	H	B	B	B	A	A	A	A	B	A	H	B	H	H	B	H	B	B	H	B	H	B	H
P33_6	set_2	A	A	B	H	B	B	A	B	A	H	H	H	H	H	B	H	H	A	B	B	B	H	B	A	B	H	B	B	B	A	A	A	A	H	A	B	B	H	H	B	H	B	B	H	B	H	B	H
P33_63	set_2	A	A	A	B	A	H	A	B	A	B	H	H	H	H	B	H	H	A	B	A	H	H	B	A	B	H	B	B	B	A	A	A	A	B	A	H	B	H	H	B	H	B	B	H	B	H	B	H
P33_64	set_2	A	A	A	H	A	B	A	B	A	B	H	H	H	H	B	B	B	A	B	B	B	H	B	A	B	H	B	B	B	A	A	A	A	H	A	H	B	B	H	B	H	B	B	H	B	H	B	H
P33_8	set_2	A	B	A	B	B	H	A	B	A	B	H	H	H	H	B	B	B	A	B	A	B	H	B	A	B	H	B	B	B	A	A	A	A	H	A	H	B	H	H	B	H	B	B	H	B	H	B	H
P48_10	set_2	A	A	B	B	B	B	A	B	A	H	H	A	B	A	B	H	H	A	B	B	B	H	B	A	B	B	B	H	B	A	A	A	B	B	A	B	B	B	H	B	H	B	B	H	B	H	A	H
P48_13	set_2	A	A	B	H	B	H	A	B	A	H	H	A	B	H	B	B	B	B	B	A	B	B	B	A	B	B	B	B	B	A	A	H	A	H	A	B	B	B	H	B	H	B	B	B	B	H	B	B
P48_19	set_2	B	A	B	H	B	B	A	H	A	H	H	H	B	H	B	B	B	A	B	B	B	H	B	A	H	B	B	B	B	A	A	A	A	B	A	B	B	B	A	B	H	B	B	B	B	H	B	B
P48_23	set_2	A	A	A	B	B	H	A	B	A	B	H	A	H	A	B	H	H	B	B	A	B	B	B	A	B	B	B	H	B	A	A	H	A	B	A	H	B	B	H	B	H	B	B	H	B	H	B	B
P48_32	set_2	B	A	A	H	B	H	A	B	A	B	H	H	B	A	B	B	B	A	B	A	B	H	B	A	B	B	B	B	B	A	A	H	A	B	A	H	B	B	H	H	H	B	B	B	B	H	B	B
P48_35	set_2	A	A	A	H	B	H	A	B	A	B	H	H	B	H	B	B	B	B	B	A	B	B	B	A	B	H	B	H	B	A	A	H	B	B	A	H	B	B	H	B	H	B	B	B	B	H	B	B
P48_4	set_2	B	A	A	B	B	H	A	B	A	B	H	A	H	A	B	H	H	B	B	A	B	B	B	A	H	B	B	H	B	A	A	A	A	H	A	H	B	B	A	B	H	B	B	B	B	H	B	H
P48_41	set_2	A	A	B	H	B	H	A	B	A	B	H	A	H	H	B	B	B	B	B	A	B	B	B	A	H	B	B	B	B	A	A	A	B	H	A	H	B	B	A	B	B	B	A	B	B	H	B	B
P48_5	set_2	A	A	B	H	B	B	A	B	A	H	H	H	B	A	B	H	H	B	B	B	B	B	B	A	B	H	B	B	B	A	A	H	B	H	A	B	B	B	A	B	H	B	B	H	B	H	B	B
P48_9	set_2	B	A	A	B	B	H	A	B	A	B	H	H	H	A	B	B	B	A	B	A	B	B	B	A	B	H	B	H	B	A	A	A	B	H	A	H	B	B	H	H	H	B	B	H	B	H	B	B
P49_1	set_2	B	A	B	B	B	H	A	H	A	H	H	A	H	H	B	H	H	B	B	A	B	B	B	A	H	H	B	H	B	A	A	A	A	B	A	B	B	B	A	B	H	B	B	B	B	H	B	H
P49_12	set_2	A	A	A	B	B	H	A	B	A	B	H	H	B	A	B	B	B	A	B	A	B	B	B	A	H	B	B	B	B	A	A	A	B	B	A	H	B	B	H	B	H	B	B	H	B	H	B	B
P49_15	set_2	B	A	A	H	B	H	A	B	A	B	H	A	H	H	B	B	B	A	B	A	B	B	B	A	H	H	B	H	B	A	A	H	B	B	A	H	B	B	H	B	B	B	A	B	B	H	B	H
P49_30	set_2	B	A	A	B	B	B	A	B	A	B	H	A	H	H	B	H	H	B	B	B	B	B	B	A	H	B	B	H	B	A	A	A	A	B	A	H	B	B	A	B	H	B	B	H	B	H	B	H
P49_37	set_2	A	A	B	H	B	B	A	B	A	H	H	A	B	H	B	B	B	B	B	B	B	H	B	A	H	H	B	B	B	A	A	A	B	B	A	B	B	B	H	B	H	B	B	H	B	H	B	H
P49_39	set_2	B	A	A	H	B	H	A	B	A	B	H	H	B	H	B	H	H	A	B	A	B	B	B	A	H	H	B	B	B	A	A	H	A	B	A	H	B	B	A	B	B	B	A	B	B	H	B	H
P49_4	set_2	B	A	B	H	B	B	A	B	A	H	H	H	B	H	B	B	B	B	B	B	B	B	B	A	H	B	B	H	B	A	A	H	B	H	A	B	B	B	H	H	B	B	A	H	B	H	B	B
P49_43	set_2	B	A	A	B	B	H	A	B	A	B	H	H	B	A	B	B	B	B	B	A	B	B	B	A	B	H	B	B	B	A	A	H	A	H	A	H	B	B	H	B	B	B	A	H	B	H	B	H
P49_45	set_2	B	A	B	H	B	H	A	B	A	H	H	H	H	H	B	H	H	B	B	A	B	B	B	A	H	B	B	B	B	A	A	H	A	H	A	B	B	B	H	B	H	B	B	H	B	H	B	B
P49_48	set_2	B	A	A	H	B	H	A	B	A	B	H	H	H	H	B	B	B	A	B	A	B	B	B	A	B	H	B	H	B	A	A	A	A	B	A	H	B	B	H	B	H	B	B	H	B	H	B	H
P49_51	set_2	B	B	A	B	B	H	B	B	A	H	B	A	H	H	B	H	H	B	B	A	B	H	H	B	B	B	H	B	B	A	A	A	A	B	A	A	B	B	H	B	H	B	B	H	B	B	B	B
P49_57	set_1	A	B	B	H	B	B	A	H	A	H	H	H	H	H	B	B	B	A	B	B	B	H	B	A	B	H	B	B	B	A	A	A	A	H	A	B	B	B	H	B	H	B	B	H	B	H	B	H
P49_60	set_2	A	A	B	H	B	B	A	B	A	H	H	A	H	A	B	H	H	A	B	B	B	B	B	A	B	B	B	H	B	A	A	A	A	B	A	B	B	B	A	B	B	B	A	B	B	H	B	H
P49_64	set_2	A	A	B	H	B	B	A	H	A	H	H	H	B	H	B	B	B	A	B	B	B	B	B	A	B	B	B	B	B	A	A	A	B	H	A	B	B	B	H	B	B	B	A	B	B	H	B	H
P49_68	set_2	B	A	A	H	B	H	A	B	A	B	H	H	H	H	B	B	B	A	B	A	B	B	B	A	B	H	B	H	B	A	A	A	A	B	A	H	B	B	H	B	H	B	B	H	B	H	B	H
P49_7	set_2	B	A	B	H	B	B	A	B	A	H	H	A	H	H	B	B	B	B	B	B	B	H	B	A	B	B	B	B	B	A	A	A	A	H	A	B	B	B	H	B	B	B	A	H	B	H	B	B
Pescadou	set_1	A	A	A	B	B	B	A	B	A	B	H	A	H	A	A	H	H	B	B	B	B	H	B	A	B	B	H	H	B	B	H	A	A	B	A	A	A	B	H	B	H	B	B	B	B	H	B	B
Pithless_1	set_1	B	A	A	B	B	B	A	H	A	B	H	H	B	H	A	H	H	B	H	B	B	H	B	A	B	H	B	H	A	A	H	A	A	B	H	A	A	B	A	H	H	B	B	B	B	H	B	B
R11_11_1	set_1	A	A	A	B	A	B	A	H	A	B	H	A	H	A	B	H	H	B	B	B	B	H	H	B	B	H	H	H	B	A	A	A	B	H	A	H	A	B	A	B	H	B	B	B	B	H	A	B
R11_17_1	set_2	A	A	A	H	B	B	A	B	A	B	H	A	H	H	A	H	H	A	B	B	B	H	B	A	B	B	B	H	B	A	H	A	A	B	A	H	A	B	A	B	B	B	A	B	B	H	A	H
R11_26_1	set_2	A	B	A	B	A	B	A	B	A	B	H	H	H	H	B	H	H	A	B	B	H	H	B	A	B	H	B	B	B	A	A	A	A	H	A	H	B	H	H	B	H	B	B	H	B	H	B	H
R11_27_1	set_2	A	A	A	B	A	B	A	B	A	B	H	H	B	A	B	H	H	A	B	B	B	B	B	A	B	H	B	H	B	A	A	A	B	H	A	H	B	B	H	B	H	B	B	B	B	H	B	B
R11_29_1	set_2	B	A	A	B	A	H	A	H	A	B	H	H	B	H	A	B	B	B	B	A	B	H	H	B	B	B	B	H	B	A	H	A	A	H	A	H	A	B	H	H	H	B	B	B	H	H	A	H
R11_34_1	set_2	B	A	A	B	B	H	A	B	A	B	B	H	B	H	A	H	H	A	B	A	B	B	B	A	H	H	B	H	B	A	H	A	B	B	A	A	A	B	H	H	H	B	B	H	B	H	B	H
R11_48_2	set_2	A	A	A	H	B	B	A	B	A	B	B	A	B	H	A	H	H	B	H	B	B	H	B	A	B	B	B	H	B	A	H	H	B	H	A	H	B	B	H	H	H	B	B	H	B	H	A	H
R12_11_1	set_2	A	A	A	B	B	B	A	B	B	B	H	H	H	A	A	B	B	A	B	B	B	B	B	A	H	H	B	B	B	A	H	A	A	H	A	H	B	B	H	B	B	H	B	B	B	H	A	H
R13_18_1	set_1	A	A	A	B	A	B	A	B	A	B	H	A	H	H	A	H	H	B	H	B	B	H	B	A	B	B	B	H	B	A	H	A	A	B	H	H	A	H	A	B	B	B	A	B	H	H	B	B
R13_4_2	set_2	B	A	A	B	B	H	A	B	A	H	H	A	B	H	B	H	H	A	B	A	B	H	B	A	B	H	B	B	B	A	H	H	B	B	A	H	A	B	A	B	B	B	H	B	B	H	B	B
R14_18_1	set_2	A	A	A	B	B	H	A	H	A	B	H	A	H	A	B	B	B	H	B	H	B	H	B	A	B	H	B	H	B	A	H	A	A	B	A	H	H	B	A	H	B	B	H	B	B	H	A	H
R14_21_1	set_2	A	A	A	B	B	B	A	B	A	B	H	H	B	A	B	B	B	A	B	B	B	B	H	B	B	H	B	H	B	A	A	A	B	H	A	H	B	B	A	B	B	B	A	B	B	H	A	H
R2_1_1	set_1	A	A	A	B	B	B	A	H	A	B	H	A	H	H	A	B	B	B	H	B	B	H	B	A	B	H	B	H	B	A	H	A	A	B	A	H	A	B	A	H	B	H	B	B	B	H	B	H
R2_19_3	set_2	B	A	A	H	B	H	A	H	A	B	H	H	B	A	A	H	H	A	B	A	B	B	B	A	B	H	B	H	B	A	H	A	A	B	A	H	B	B	H	B	B	B	A	H	B	H	A	B
R2_32_1	set_2	A	A	A	B	B	H	A	H	A	B	B	A	H	H	A	H	H	A	B	A	B	H	B	A	B	H	B	H	B	A	H	H	B	B	A	H	A	B	H	H	H	B	B	B	H	H	A	H
R2_41_1	set_2	B	A	B	B	B	B	A	B	A	H	H	A	H	A	B	B	B	A	B	B	B	B	B	A	B	H	H	H	B	A	A	A	B	B	A	B	B	B	A	H	B	B	A	H	B	H	B	H
R2_42_3	set_2	B	A	A	B	B	B	A	B	A	B	B	H	H	A	A	H	H	B	B	B	B	H	H	B	H	H	B	H	B	A	H	A	B	B	A	H	A	B	A	H	B	B	A	H	B	H	B	H
R2_44_2	set_2	A	A	A	B	B	H	A	H	A	B	H	H	B	A	B	H	H	B	B	A	B	H	B	A	B	B	B	H	B	A	A	H	A	B	A	H	B	B	H	H	H	B	B	B	B	H	A	B
R3_11_3	set_2	A	A	A	B	B	H	A	B	A	B	B	A	B	A	A	H	H	B	B	A	B	H	B	A	B	H	H	B	B	A	H	A	B	B	A	A	B	B	A	B	H	B	B	B	H	H	B	B
R3_12_1	set_2	B	A	A	B	B	B	B	B	A	B	H	A	B	A	A	H	H	A	B	B	B	B	B	A	B	H	B	H	B	A	H	A	A	B	A	A	B	B	H	B	B	B	B	H	B	B	A	B
R3_22_1	set_2	B	A	A	H	A	B	A	H	B	H	B	H	B	H	A	H	H	B	B	B	B	H	B	A	B	H	B	H	B	A	H	H	A	B	A	H	B	B	A	H	B	B	A	B	H	H	B	H
R3_31_1	set_1	A	A	B	H	A	B	A	B	A	H	H	H	B	H	A	H	H	A	B	B	B	B	B	A	B	H	B	B	B	A	H	A	A	H	A	B	B	B	A	H	B	B	A	H	B	H	B	H
R3_7_3	set_1	A	A	A	H	B	B	A	H	A	B	B	A	B	H	B	B	B	B	B	B	B	H	B	A	B	H	B	H	B	A	H	A	B	H	A	H	A	B	A	B	B	H	B	H	B	H	B	H
R7_1_1	set_2	H	A	A	B	A	H	B	B	A	B	H	A	H	H	A	H	H	B	B	B	B	H	H	B	B	H	B	H	B	A	H	H	B	B	A	H	A	B	H	H	B	B	H	B	H	H	B	H
R7_11_2	set_2	B	B	A	B	A	B	A	B	A	B	H	A	H	H	B	B	B	B	B	B	B	H	H	B	B	H	B	H	B	A	A	A	A	B	A	H	B	B	A	B	B	B	H	H	H	B	B	H
R7_14_1	set_2	A	B	A	B	B	B	A	B	A	B	H	A	B	H	B	B	B	B	B	B	H	H	B	A	H	B	B	H	B	A	A	A	A	B	A	H	B	B	H	H	H	B	B	H	B	H	B	H
R7_19_2	set_2	B	B	A	B	A	B	B	B	B	B	H	A	B	H	A	H	H	B	B	B	H	H	B	A	B	H	B	H	B	A	H	A	A	B	A	H	B	B	H	B	B	B	A	H	B	H	B	B
R7_20_1	set_2	B	A	A	B	A	B	B	B	B	B	H	A	B	A	B	B	B	B	H	B	B	H	B	A	B	B	B	H	B	A	A	A	A	B	A	H	A	B	A	H	B	B	H	H	H	B	A	B
R7_21_3	set_2	A	A	A	B	B	B	A	H	A	B	H	A	H	H	A	B	B	B	H	B	B	B	H	B	H	H	B	H	B	A	H	A	A	B	A	H	B	B	A	H	H	B	B	H	H	H	A	B
R7_25_1	set_2	B	B	A	B	B	B	B	B	A	B	H	A	B	A	B	B	B	B	B	B	H	H	B	A	B	H	B	H	B	A	A	A	A	B	A	H	A	H	H	B	B	B	B	H	B	B	B	B
R7_28_3	set_2	B	A	A	B	B	B	A	H	A	B	B	A	H	H	A	H	H	B	B	B	B	H	H	B	B	H	B	B	B	A	H	A	H	B	A	A	B	H	A	B	H	B	B	B	H	H	A	B
R7_3_1	set_1	B	B	A	B	B	B	B	B	A	B	H	A	H	H	B	B	B	B	H	B	B	H	H	B	B	H	B	H	B	A	A	A	A	B	A	H	B	B	A	B	H	B	B	H	B	B	B	B
R7_33_1	set_2	A	A	A	B	B	B	A	H	A	B	H	A	H	H	B	B	B	B	H	B	H	B	B	A	B	B	B	H	B	A	A	A	A	B	A	H	B	B	H	H	B	H	B	H	H	H	B	B
R7_35_2	set_2	H	H	A	B	B	B	H	H	H	B	H	A	H	H	H	H	H	B	H	B	B	H	B	A	H	H	H	H	B	A	H	A	A	B	A	H	H	B	A	B	B	H	B	B	B	B	H	H
R7_40_1	set_2	B	A	A	B	B	B	A	H	B	B	B	A	B	H	B	B	B	B	B	B	B	B	B	A	B	H	B	B	B	A	A	H	A	B	A	H	B	H	H	B	B	B	A	H	B	H	B	B
R7_41_1	set_2	A	A	A	B	B	B	A	H	A	B	H	H	H	A	A	H	H	A	B	B	B	H	B	A	B	B	B	B	B	A	H	A	A	B	A	H	B	B	H	B	B	H	B	B	H	H	A	B
R7_44_2	set_1	B	B	A	B	B	B	A	H	A	B	H	A	B	H	B	H	H	B	B	B	H	B	B	A	B	H	B	B	B	A	A	A	A	B	A	H	B	B	A	H	H	B	B	H	H	H	B	B
R7_50_1	set_2	A	A	A	B	B	B	A	H	A	B	H	A	H	A	A	H	H	B	B	B	H	H	B	A	B	B	B	H	B	A	H	A	A	B	A	H	A	B	A	B	B	B	A	H	B	H	B	H
R7_51_1	set_2	B	A	A	B	B	B	B	B	A	B	H	A	H	H	A	H	H	B	H	B	B	H	B	A	B	B	H	H	B	A	H	A	B	B	A	H	A	B	A	B	B	B	H	H	B	B	B	B
R7_54_2	set_2	B	B	A	B	B	B	A	B	B	B	H	A	H	H	B	B	B	A	H	B	B	H	B	A	B	H	H	H	B	A	A	A	A	B	A	H	B	H	H	B	B	H	B	B	H	H	A	B
R7_56_1	set_1	A	A	A	B	A	B	A	H	A	B	H	A	B	A	A	H	H	B	B	B	B	H	B	A	H	H	B	H	B	A	H	A	A	B	A	H	B	B	A	B	B	H	B	H	H	H	B	H
R7_57_1	set_1	B	A	A	B	B	B	A	H	A	B	H	A	B	H	B	B	B	B	H	B	B	H	B	A	B	B	H	H	B	A	A	A	B	B	A	H	A	B	H	B	H	B	B	H	H	H	B	B
R7_6_2	set_2	B	A	A	B	B	B	A	H	A	B	H	H	B	A	A	B	B	B	B	B	H	H	B	A	B	H	B	B	B	A	H	H	A	B	A	H	A	B	A	B	H	B	B	H	B	H	B	B
R7_60_1	set_1	A	B	A	B	A	B	A	H	A	B	H	H	B	H	B	B	B	A	B	B	B	H	B	A	H	H	B	H	B	A	A	A	B	B	A	A	B	B	A	B	H	B	B	H	H	H	B	H
R7_61_1	set_2	B	A	A	B	B	B	A	B	A	B	H	A	H	H	A	H	H	B	B	B	B	H	B	A	B	H	H	B	B	A	H	A	A	B	A	A	B	H	A	B	B	B	A	B	H	H	A	B
R7_63_2	set_2	B	A	A	B	B	B	A	B	B	B	H	A	H	H	B	H	H	B	B	B	B	H	H	B	B	H	B	H	B	A	A	A	A	B	A	H	A	B	A	B	B	H	B	H	B	B	B	H
Stelladur	set_1	B	A	A	B	B	B	A	H	A	B	H	A	B	H	A	B	B	A	B	B	H	H	B	A	B	B	H	H	A	A	H	H	A	B	A	H	A	B	A	B	B	B	A	B	B	H	B	H
Strongfield	set_1	H	A	A	B	B	B	A	H	A	B	H	A	H	H	B	H	H	B	H	B	B	H	B	A	B	B	B	H	B	A	A	A	A	B	H	H	A	H	A	B	B	B	A	B	B	H	B	B
Svevo	set_1	B	A	A	B	B	B	A	H	A	B	H	A	H	A	B	B	B	B	B	B	H	H	H	B	H	B	H	H	B	A	A	H	A	H	H	H	A	B	A	B	B	H	B	B	B	H	B	B
SZD1029K	set_1	B	A	A	B	B	B	A	H	A	B	H	A	B	A	B	B	B	B	B	B	B	B	B	A	H	B	B	H	B	A	A	H	B	B	A	H	B	B	A	B	B	B	A	B	B	H	B	B
TG3487	set_1	B	B	A	H	A	B	A	H	B	B	B	A	B	A	B	H	H	A	H	B	B	B	H	B	H	B	B	B	B	B	A	H	A	H	A	A	B	H	H	H	H	B	B	B	H	B	A	B
Transcend	set_1	B	A	A	B	A	B	A	H	A	B	H	A	H	A	A	H	H	B	H	B	B	H	B	A	B	B	B	H	B	A	H	A	A	B	H	A	A	H	A	H	B	B	A	B	H	H	B	B
W9262_260D3	set_1	H	A	A	B	A	B	A	H	A	B	H	A	H	H	A	B	B	B	H	B	B	H	B	A	B	H	B	H	B	A	H	A	A	B	A	H	A	B	A	H	B	B	A	B	B	H	B	B
[truncated: 5,000 more columns]
