# Supplementary material for: Multi-locus genome-wide association studies reveal the genetic architecture of Fusarium head blight resistance in durum wheat
Source: Front Plant Sci. 2023 Oct 12;14:1182548. doi: 10.3389/fpls.2023.1182548 (PMC10601657; doi:10.3389/fpls.2023.1182548)
Supplement: Supplementary file 12 [file Table_11.xlsx]

## Sheet: Sheet1
ID	Pedigree	Source	Sub-population	FHB resistance genes	Set	Blup_ SEV	Blup_ DON	Blup_ INC	Blup_ HD	Blup_ MAT	Blup_ PH	Mean_AD	Mean_FDK	Mean_FLSEV	Mean_ISD	Mean_VRI	Mean_DON	Mean_HD	Mean_ GHSEV	Mean_INC	Mean_MAT	Mean_PH
A0022_C679	Strongfield/Blackbird	AAFC	4	NA	Experimental line	4.06206	-0.0252031	19.0324	-2.28926	-1.31088	-5.45478	52.25	5.50643	66.6667	25.9064	49.6667	12.508	51.6667	75.4	50.8889	84.6667	70.1667
A0022_E872	Strongfield/Blackbird	AAFC	4	NA	Experimental line	-5.97018	-1.64211	-16.6002	1.31081	-0.925312	10.5991	62.5	4.98943	26.6667	9.7	7	1.45613	57.6667	24.6	20.3333	86.3333	97.3333
A1200H_005	FHB SEED HABER (row k158)	AAFC	4	NA	Experimental line	-0.42397	-1.76311	6.99012	-0.44915	-0.593432	10.8056	57	10.6105	23.625	13.2	19.82	1.62533	54.6667	59.6	30.675	88	82.5
A1200J_101	FHB SEED HABER (row k109)	AAFC	4	NA	Experimental line	-2.57405	-1.83327	-3.30987	-0.330917	-0.418503	-0.0622285	62.25	10.0448	23.3636	15.0598	14.7	1.1964	54.8333	42	41.3278	88.5	69.7778
A1200K_209	FHB SEED HABER (row K114)	AAFC	4	NA	Experimental line	0.608944	-1.39026	10.448	0.0237798	0.39783	3.25815	61.25	11.716	28.3636	18.1227	20.475	3.52093	55.3333	59.4	44.2111	90.8333	73.4444
AAC_Cabri	A9918-LX2B/Strongfield	CDC	4	NA	Cultivar	-0.647812	-0.455802	12.2171	1.32434	-0.301884	4.36495	63.5	8.77709	26.8182	16.4744	9.54375	6.6936	57.1667	67.3333	25.5611	88.8333	74.6667
AAC_Congress	DT789/DT790	CDC	4	NA	Cultivar	-2.30856	-1.19681	6.71367	0.260245	-0.360194	4.56618	63	11.8058	23.6364	16.123	12.9125	2.0502	55.6667	59	37.1167	88.6667	74.8889
AAC_Durafield	A9822-LH1/DT735//DT712	CDC	4	NA	Cultivar	3.62959	0.101983	-5.38087	-0.0944526	-0.243575	3.56001	61.5	13.8338	34.5455	21.4462	17.8125	3.0782	55.1667	40.5	34.7778	89	73.7778
AAC_Grainland	A0463&AP018/DT801	CDC	4	NA	Cultivar	-0.155784	-1.97627	5.39285	-1.27678	-1.0016	2.25198	63.5	7.54099	27.2727	15.8889	18.45	1.09085	53.5	57	41.7833	86.8333	72.3333
AAC_Marchwell	A0039&DB764D18/Strongfield	CDC	4	NA	Cultivar	0.849895	-1.55286	1.87065	0.733174	-0.0686462	4.16371	60.5	11.2484	29.2727	11.9	12.6562	1.64711	56.3333	51.6667	29.2333	89.5	74.4444
AAC_Raymore	9675-AP2/DT732//Strongfield [DH]	CDC	4	NA	Cultivar	3.75006	-0.174001	5.61299	-0.922079	-0.82667	5.37112	58.5	6.95228	35	22.2531	22.9375	6.60467	54	57.3333	44.9944	87.3333	75.7778
AAC_Spitfire	SACHEM/STRONGFIELD//DT757	CDC	4	NA	Cultivar	-2.65196	-0.813678	9.13518	-0.0944526	-0.0686462	-0.162846	59.25	9.96938	23.1818	16.626	13.8438	3.9864	55.1667	62.6667	35.6722	89.5	69.6667
AAC_Stronghold	DT805/DT795	CDC	4	NA	Cultivar	0.62336	0.130341	11.997	-0.0944526	0.164592	0.642095	58.75	19.3947	29.0909	19.2929	12.225	9.7926	55.1667	67	28.3278	90.1667	70.5556
AAC_Succeed	DT814/DT794/DT809	CDC	4	NA	Cultivar	4.88634	-1.33905	18.8212	-0.44915	-0.243575	6.77977	61.5	14.5721	36.0909	19.6464	25.325	5.366	54.6667	77.3333	41.9944	89	77.3333
AC_Avonlea	DT379/DT367//DT367/Medora	CDC	4	NA	Cultivar	8.24216	-0.242016	23.8874	-1.27678	-0.651741	0.239624	57.5	16.6845	28.6364	20.8393	27.9909	5.1242	53.2222	60.6667	41.9944	87.5	72.2222
AC_Morse	DT430/DT437//DT367/Medora	CDC	4	NA	Cultivar	0.725816	-0.627292	7.81436	-1.51427	-0.76836	2.15136	59.5	9.85141	83.3333	19.9149	19.75	5.13867	53.5	80.6	36.7778	87.8333	70.1111
AC_Navigator	Kyle/Westbred 881	CDC	4	NA	Cultivar	5.60798	0.360828	22.7837	-1.04031	-0.360194	-0.86717	59.75	15.0366	41.6667	22.6189	26.75	10.5212	53.8333	83.3333	37.7778	88.6667	68.8889
Blackbird	Landrace (T. carthlicum)	CDC	1	NA	Cultivar	-11.8143	-1.7308	-20.0525	0.310791	-1.07954	9.38968	61.75	4.33277	12	6.71	3.73333	1.11283	56	19.4	11.9444	85.6667	87.3333
Brigade	DT513/9366-BS*1	CDC	4	NA	Cultivar	1.38305	-1.23396	14.4767	0.522937	0.26408	10.6141	62	7.24969	32.6429	13.8754	14.5455	1.74047	56.1111	66.8	24.2167	90.375	85
Capdur	AGATHE//VALDUR/LEEDS	CDC	1	NA	Cultivar	-0.761253	-1.11902	1.21024	-1.27678	-0.418503	-11.5331	59.5	11.056	24.625	14.65	16	5.59467	53.5	50.6667	31.8333	88.5	56.6667
CDC_Alloy	Strongfield/Brigade	CDC	4	NA	Cultivar	-1.92224	-1.19913	2.97134	-0.0892167	-0.462627	3.48072	60.75	11.9176	36.6667	16.2731	20.0833	2.4394	55.3333	53.3333	35.1111	88.3333	80.5
CDC_Carbide	DT712/DT780	CDC	4	NA	Cultivar	1.80581	-1.68925	17.5004	-0.212685	-0.593432	3.15754	58.5	10.8112	30.6364	18.1263	23.875	3.1148	55	75.3333	46.4389	88	73.3333
CDC_Credence	DT712/DT763//DT773	CDC	4	NA	Cultivar	-0.838994	-0.791541	0.549829	-0.212685	-0.360194	5.97483	62	5.3104	26.5455	17.0337	13.8812	2.0846	55	49.6667	34.8889	88.6667	76.4444
CDC_Desire	D40-2237/DT712	CDC	4	NA	Cultivar	2.85044	0.647127	8.0345	-1.15854	-0.535122	4.0631	58.5	14.2892	32.7273	26.9291	26.0625	10.3881	53.6667	61	56.1056	88.1667	74.3333
CDC_Dynamic	CDC Verona/DT742//Strongfield	CDC	4	NA	Cultivar	1.62544	-1.75668	19.9219	0.260245	-0.710051	4.96865	61.25	8.23763	30.9091	19.6725	23.2125	2.14067	55.6667	79	53.1111	87.6667	75.3333
CDC_Fortitude	CDC Verona/DT732	CDC	4	NA	Cultivar	-0.251276	-0.617203	8.83132	0.110787	-0.539741	-0.410547	59.75	11.0445	40.8333	16.8182	17.4167	3.9542	55.6667	59.8	29.5556	88	76
CDC_Precision	DT540 (Verona) /DT724//A9909-JC3B (DT765)	CDC	4	NA	Cultivar	0.116916	-1.93038	-2.97237	-1.04031	-0.476813	2.05074	60.5	10.9037	27.9091	15.9853	17.9875	1.2496	53.8333	44.3333	42.3333	88.3333	72.1111
CDC_Verona	D95253/D95116	CDC	4	NA	Cultivar	-2.42903	-1.40842	4.29216	0.0237798	-0.301884	5.47174	60.5	9.49881	23.1818	14.5158	11.825	3.22787	55.3333	55.3333	31.8944	88.8333	75.8889
CDC_Vivid	DT529/9468-DQ*3//DT712	CDC	4	NA	Cultivar	2.46087	1.76758	10.2359	-0.330917	-0.301884	3.86186	61	12.52	31.8182	27.5547	24.575	9.31267	54.8333	64.3333	46	88.8333	74.1111
Commander	W9260-BK03/AC Navigator//AC Pathfinder	CDC	4	NA	Cultivar	2.19538	0.0779319	15.299	-0.685615	-0.243575	-4.48941	59.25	16.952	31.5455	22.8071	24.125	6.73267	54.3333	72	47.6667	89	64.8889
D04X_84_030	BGRC3487/2*DT735	CDC	4	NA	Breeding line	-3.04153	-2.27151	-8.61388	-0.212685	-0.943289	11.71	60.5	5.15638	22.2727	11.9451	10.4125	0.4619	55	35.6	30.4444	87	82.7778
D04X_84_033	BGRC3487/2*DT735	CDC	4	NA	Breeding line	-5.01394	-1.64165	-11.3345	0.142012	-1.0016	12.6156	64.75	4.9565	18.3636	12.2189	8.6125	2.2468	55.5	31.8	28.2222	86.8333	83.7778
D04X_84_088	BGRC3487/2*DT735	CDC	4	NA	Breeding line	-2.00771	-1.58907	-10.5342	-1.27678	-0.593432	4.96865	59.25	4.56983	23.8182	15.2849	14.425	2.24455	53.5	33.8	36.1056	88	75.3333
D04X_84_104	BGRC3487/2*DT735	CDC	4	NA	Breeding line	0.669525	-2.14506	-10.5738	1.2061	-1.58469	8.99336	60.5	3.71053	29.5455	15.1211	16.775	0.987467	57	33	36.1111	85.1667	79.7778
DBC_144_12_14	Sumai-3/Semperdur*4	IFA	3	NA	Experimental line	-3.50858	-1.91796	4.81251	1.67903	0.0479728	13.6218	65	1.9905	20.4545	11.3404	10.6625	4.054	57.6667	52.6	24	89.8333	84.8889
DBC_144_12_15	Sumai-3/Semperdur*4	IFA	3	NA	Experimental line	-2.51776	-1.10402	17.8035	0.378477	-0.710051	13.5212	64.75	2.90022	22.4545	14.4871	10.55	4.07727	55.8333	73.4	26.7778	87.6667	84.7778
DBC_144_12_16	Sumai-3/Semperdur*4	IFA	3	NA	Experimental line	0.53103	3.9518	8.85111	0.733174	0.514449	-2.87952	65.25	12.7775	28.1818	28.6402	11.8625	23.8127	56.3333	60.2	25.2222	91.1667	66.6667
DBC_144_17_1	Sumai-3/Semperdur*4	IFA	3	NA	Experimental line	-5.58388	-0.882045	23.7216	0.733174	-0.535122	16.0366	62.5	9.97333	17.7273	12.4875	9.5375	12.9507	56.3333	80.4	23.7722	88.1667	87.5556
DBC_263_30_1	Sumai-3/Semperdur*4	IFA	3	NA	Experimental line	-3.20457	-1.68982	11.4734	1.5608	-0.418503	18.6527	69	5.70008	21.5455	11.5792	8.4875	4.2528	57.5	62.8	20.6667	88.5	90.4444
DBC_480_1	Sumai-3/Semperdur*4	IFA	3	NA	Experimental line	-7.51012	-2.12231	3.02945	1.44257	-0.651741	22.3755	67	2.21431	14.2727	7.65022	3.8375	2.276	57.3333	52	15.3444	87.8333	94.5556
DBC_480_10_2	Sumai-3/Semperdur*4	IFA	3	NA	Experimental line	-9.85767	-2.26315	-1.87168	2.03373	-0.418503	20.2625	64.25	1.59827	10.1818	6.59778	2.7125	1.166	58.1667	46	15.5667	88.5	92.2222
DBC_480_fam_3	Sumai-3/Semperdur*4	IFA	3	NA	Experimental line	-7.82538	-1.98071	-7.15498	1.79727	-0.301884	17.9483	64.5	2.68275	13.3636	8.90556	5.2	2.326	57.8333	38	21.3222	88.8333	89.6667
DN104_1324ABC	Severo/Floradur	SZD	1	NA	breeding line	5.58757	0.359844	19.636	-0.803847	-0.0103367	-5.69682	58.25	9.14655	37.7273	24.2402	25.4563	11.5473	54.1667	75	42.8833	89.6667	63.5556
DN1089	D07643/Floradur	SZD	1	NA	breeding line	5.04439	4.34413	-1.87168	0.378477	0.222901	-5.62417	62.25	14.0657	35	33.96	22.4	22.6947	55.8333	46	29.6583	90.3333	63.5
DN109_1382AC	Anvergur/Floradur	SZD	1	NA	breeding line	1.87651	0.146077	18.4071	0.260245	0.222901	-8.71535	63	12.0576	30.4545	21.9769	18.2437	6.96687	55.6667	73	37.8944	90.3333	60.2222
DN113_1390AB	Nicodur/Miradoux	SZD	1	NA	breeding line	1.04108	-0.320983	20.2019	-0.803847	-0.126956	-6.90423	58.5	10.2278	29.5455	20.9527	21.0312	8.46187	54.1667	76.2	44.2167	89.3333	62.2222
DN123_1440ABC	Anvergur/Stelladur	SZD	4	NA	breeding line	1.8022	-0.730422	8.09845	0.260245	-0.593432	2.45321	66.75	3.96866	30.4545	19.8318	21.7125	4.874	55.6667	56.8	40.7778	88	72.5556
DN125_1459ABC	DF084-4774/Stelladur	SZD	1	NA	breeding line	-2.92106	0.302976	-4.33221	-1.27678	-0.185265	-4.48941	61.25	8.05507	22.7273	18.2567	10.35	5.3737	53.5	42.6	31.3278	89.1667	64.8889
DN136_1426AB	TRI680/Rosadur//Nicodur///41IDYN-726	SZD	1	NA	breeding line	5.36464	-0.528557	3.10676	-1.04031	-0.301884	-6.80361	59	15.099	37.7273	20.2307	19.3687	8.77533	53.8333	51.2	35.2722	88.8333	62.3333
DN901_1363BD	Anvergur/Floradur or Stelladur/Miradoux	SZD	1	NA	breeding line	2.96011	2.0331	7.26969	-0.685615	0.106282	-11.0296	61	16.3423	32.6364	26.28	19.1	15.5865	54.3333	55.8	36.4389	90	57.6667
DN905_1434AB	06D2089 or Duromax / Stelladur	SZD	1	NA	breeding line	0.994912	0.59765	15.0432	-0.0944526	0.106282	-6.19991	61	15.3215	29.0909	21.1093	17.6687	11.3933	55.1667	68.8	31.7722	90	63
DT1003	DT558/DT813	CDC	4	NA	breeding line	2.42226	0.645532	3.19148	-0.489224	-0.462627	3.62484	58.5	9.9359	47.5	21.2942	20.5833	2.2066	54.6667	53.6667	28.7778	88.3333	80.6667
DT1004	CDC Verona/DT563	CDC	4	NA	breeding line	-4.19223	-1.51533	4.29216	-1.74971	-0.243575	6.47792	57.75	9.61534	20.4545	13.2461	9.5	1.83373	52.8333	55.3333	30.7667	89	77
DT1006	DT562/Brigade	CDC	4	NA	breeding line	-0.814453	-0.375953	0.549829	-0.567382	-0.360194	7.88657	63.5	11.0382	25.9091	19.5149	14.6312	3.2376	54.5	49.6667	38.55	88.6667	78.5556
DT1009	DT561/DT835//DT832	CDC	4	NA	breeding line	2.0749	-0.122809	-0.550858	-1.63147	-0.593432	1.64827	60.5	10.7012	31.0909	21.8173	22.05	8.7264	53	48	42.7889	88	71.6667
DT1010	DT562/DT834//DT574	CDC	4	NA	breeding line	0.265537	2.34195	-0.550858	-1.04031	-0.535122	2.05074	60	9.52897	27.9091	27.1444	18.7625	19.8813	53.8333	48	40.6111	88.1667	72.1111
DT1011	UT12/DT562//DT832	CDC	4	NA	breeding line	2.34039	-1.46993	2.97134	-0.567382	-0.126956	7.68533	60.25	13.4872	31.3636	17.2151	18.0625	1.60153	54.5	53.3333	35.8333	89.3333	78.3333
DT1012	D06.76.042/D05.15.089	CDC	4	NA	breeding line	-1.54383	2.80393	12.2171	1.67903	0.514449	0.340242	63.5	12.9448	24.7273	24.9407	9.8375	12.9297	57.6667	67.3333	26.8389	91.1667	70.2222
DT1013	D06.76.042/D05.15.089//Bellaroi	CDC	4	NA	breeding line	3.41678	6.62488	13.9782	1.67903	-0.0103367	-0.364081	63	13.5713	33.1818	38.6427	15.625	29.5707	57.6667	70	31.4389	89.6667	69.4444
DT1014	DT562/DT809//DT789	CDC	4	NA	breeding line	-2.25643	-1.10318	2.97134	0.510795	-0.616855	5.93078	61.5	15.8934	35.8333	22.05	19.25	2.476	56.3333	53.3333	35.4333	87.6667	83.3333
DT1015	D04.66.020/DT845	CDC	4	NA	breeding line	3.8381	-1.08405	11.997	-0.922079	-0.710051	-1.77273	58.25	13.209	33.8182	19.0913	22.9125	7.414	54	67	38.3278	87.6667	67.8889
DT1016	HR06X.45.041//DT850	CDC	4	NA	breeding line	-3.25901	-0.555983	1.87065	-0.0892167	-0.308399	4.20133	58.25	9.94504	33.3333	16.8673	16.5	1.6911	55.3333	51.6667	32.2278	89	81.3333
DT1017	A0533-DX04/DT834	CDC	4	NA	breeding line	-2.12819	-0.242739	-1.87168	0.260245	-0.418503	2.25198	61	7.32827	23.3636	18.3567	14.05	7.78627	55.6667	46	34.5556	88.5	72.3333
DT1018	D06.76.042/D05.15.089	CDC	4	NA	breeding line	0.336244	1.6814	15.9594	1.08787	0.39783	-1.37026	66.25	12.2671	27.7273	24.514	14.8875	12.1611	56.8333	73	34.3278	90.8333	68.3333
DT1019	DT570/DT719	CDC	4	NA	breeding line	-2.08562	-0.915107	17.9407	0.851407	-0.243575	4.0631	66	6.09175	23.6364	16.4088	12.9625	1.76147	56.5	76	32.4389	89	74.3333
DT1020	D06.61.046/D06.67.192//DT857	CDC	4	NA	breeding line	-1.35265	-1.09553	22.5636	0.614942	0.164592	5.37112	60.75	11.6186	25	17.3507	16.2875	4.398	56.1667	83	37.9	90.1667	75.7778
DT1021	D06.67.192/DT839//DT578	CDC	4	NA	breeding line	-2.62021	-0.914778	0.549829	0.260245	-0.651741	5.87421	66	6.22794	22.9091	15.6844	10.95	4.35693	55.6667	49.6667	31.8833	87.8333	76.3333
DT2004	DT844/DT579	CDC	4	NA	breeding line	-4.47574	-0.346154	1.65051	0.733174	-0.185265	4.46557	63	10.2482	19.2727	16.3007	11.225	7.43853	56.3333	51.3333	30.55	89.1667	74.7778
DT2009	DT856/Transcend	CDC	4	NA	breeding line	-1.72022	-0.207242	NA	-0.0705609	0.063386	5.64416	64	3.994	4.4	4.02	0.15	3.3	55	28.3333	1.7	89.3333	64
DT2014	DT856/TRANSCEND	CDC	4	NA	breeding line	-0.454407	-0.414406	NA	0.529451	0.063386	3.10519	62.25	12.2516	8.8	2.5	0.05	1.5	56	60.6667	1	89.3333	60.6667
DT2017	DT844/Transcend//DT840	CDC	4	NA	breeding line	-0.684554	0.16995	NA	1.72947	0.448957	8.18312	65.75	5.17486	8	8.83	1.45	6.5	58	22.6667	9.65	91	67.3333
DT591	CDC Verona/3/UT12/AC Avonlea//Stronfield/4/Strongfield	CDC	4	NA	breeding line	5.21962	0.484689	2.97134	-2.22264	-0.593432	-0.464699	59.25	15.1728	37.9091	22.47	24.575	8.99467	52.1667	53.3333	46.4444	88	69.3333
DT696	DT618/DT637//KYLE	CDC	4	NA	breeding line	-6.39117	-1.80061	-7.60081	1.08787	0.456139	14.7286	65.25	6.54408	16.3636	10.4602	6.7	1.79187	56.8333	35.6	24.9944	91	86.1111
DT735	9366-BS*1/AC AVONLEA	CDC	4	NA	breeding line	1.04873	0.165579	-4.07951	-0.330917	-0.710051	7.77908	66	8.77778	29.1818	18.935	19.5325	1.6096	54.8333	39	41.6611	87.6667	79
DT879	A0423-MG01/A0580-D12L03//DT809	CDC	4	NA	breeding line	3.34607	-1.02911	7.62221	-0.567382	-0.476813	-0.162846	60.25	9.06723	33.3636	18.8224	20.15	3.92453	54.5	58.2	38.2222	88.3333	69.6667
DT881	DT829/DT809	CDC	4	NA	breeding line	1.50496	-0.83802	0.377442	-0.0944526	-0.185265	-0.364081	62.75	12.7576	30.4545	19.1549	18.625	4.2152	55.1667	48.8	40.0056	89.1667	69.4444
DT887	DT838/A0506&AJ039//DT801	CDC	4	NA	breeding line	1.72789	-0.127232	1.21024	-1.04031	-0.360194	4.46557	60	10.9047	30.4545	20.0524	15.425	8.80013	53.8333	50.6667	33.1667	88.6667	74.7778
DT890	DT839/DT801	CDC	4	NA	breeding line	0.577195	-0.819472	2.97134	-0.330917	-0.301884	0.44086	64.25	3.2686	28.6364	19.1309	18.9312	6.68733	54.8333	53.3333	41.55	88.8333	70.3333
DT896	DT809/A0537-AG03//DT839	CDC	4	NA	breeding line	-4.2384	-1.12107	-0.550858	1.08787	0.106282	1.74889	63.25	15.4582	20	15.5664	11.7562	2.0728	56.8333	48	36.6611	90	71.7778
Durobonus	NA	SZD	3	NA	Cultivar	0.750381	7.00938	NA	-0.685615	1.03923	-10.8125	63.5	16.9323	27.5	33.445	13.38	32.1467	54.3333	NA	24.425	92.6667	57.5
Durofo	NA	SZD	1	NA	Cultivar	2.83603	3.2374	4.8527	-0.567382	-0.0686462	-8.11164	65.25	13.9001	32	31.7347	20.825	20.628	54.5	54.2	44.6611	89.5	60.8889
Eurostar	G9575B-AA09C/DT498//DT691	IFA	4	NA	Cultivar	-2.815	-1.81136	6.71367	0.496709	-0.476813	3.76124	63.75	8.02741	22.4545	13.3991	11.5875	2.85253	56	59	33	88.3333	74
Flora_111_5	T.dicoccum-161/Floradur*2	IFA	1	NA	Experimental line	-1.80932	-1.87113	6.20655	-0.330917	-0.243575	3.96248	59.25	6.52548	24.4545	14.4296	15.2625	3.3088	54.8333	54	38.1111	89	74.2222
Flora_122_2	T.dicoccum-161/Floradur*2	IFA	1	NA	Experimental line	-7.58803	-1.36626	-4.56722	1.32434	1.21416	6.57854	70.75	3.64252	14.0909	10.5667	5.0875	1.6674	57.1667	41	22.45	93.1667	77.1111
Flora_32_9	T.dicoccum-161/Floradur*2	IFA	1	NA	Experimental line	-0.782703	-1.26249	-6.02991	-1.27678	-0.0103367	-7.91041	61.5	11.3316	25.6364	16.8527	16.525	4.81507	53.5	39	38.2278	89.6667	61.1111
Flora_6_11	T.dicoccum-161/Floradur*2	IFA	1	NA	Experimental line	1.41623	-0.753917	0.473933	-0.803847	-0.884979	1.14518	62.75	6.7609	29.7273	14.15	19.15	2.60572	54.1667	47.6	39.3222	87.1667	71.1111
Heli_31_1	T.dicoccum-161/Helidur*2	IFA	1	NA	Experimental line	1.49054	-1.59435	-4.96614	-1.04031	-0.360194	1.34642	60.25	6.16871	29.7273	17.78	23.3	3.49307	53.8333	41.6	43.0056	88.6667	71.3333
Heli_52_1	T.dicoccum-161/Helidur*2	IFA	1	NA	Experimental line	-3.4275	-2.04788	-5.59079	0.614942	-0.884979	16.0366	62.25	4.98356	21.5455	11.7809	9.5625	0.5476	56.1667	40	27.8889	87.1667	87.5556
Heli_64_7	T.dicoccum-161/Helidur*2	IFA	1	NA	Experimental line	-5.59829	-1.96849	11.5421	2.38843	0.456139	18.552	65.25	1.05598	17	10.5167	7.5375	2.25253	58.6667	63.4	23.8833	91	90.3333
Heli_9	T.dicoccum-161/Helidur*2	IFA	1	NA	Experimental line	-4.13234	-2.10217	-7.24891	-1.98617	-1.46807	15.6341	65	1.60076	19.7273	10.4153	8.6625	2.05613	52.5	37.2	22.7722	85.5	87.1111
Heli_94_9	T.dicoccum-161/Helidur*2	IFA	1	NA	Experimental line	-7.32975	-2.20241	-2.63575	0.969639	-0.243575	14.7286	60.5	1.66328	14	8.56716	5.4625	0.569227	56.6667	44.6	20.9889	89	86.1111
I17_122_1	Helidur/T.dicoccoides_Mt.Hermon#22/Helidur	IFA	1	NA	Experimental line	1.593	-1.57433	7.13301	-2.57733	-1.29315	-7.80979	59.25	6.54793	29.2727	18.7156	27.4125	2.8232	51.6667	55.4	45.0111	86	61.2222
I19_28_1	Helidur/T.dicoccoides_Mt.Gerizim#36/Helidur	IFA	1	NA	Experimental line	-6.19618	-1.43829	-18.805	3.17323	0.456139	0.642095	67	1.12924	14.7	11.6471	7.02857	1.54973	60	20.2	24.7778	91	70.5556
I19_32_1	Helidur/T.dicoccoides_Mt.Gerizim#36/Helidur	IFA	3	NA	Experimental line	-3.38494	-0.42325	-10.8571	0.142012	-0.360194	5.47174	71	3.10574	21.8182	17.6719	12.6875	3.5064	55.5	32	35.7833	88.6667	75.8889
I19_65	Helidur/T.dicoccoides_Mt.Gerizim#36/Helidur	IFA	1	NA	Experimental line	-4.93602	-1.3951	12.7599	-1.39501	-0.651741	-3.28199	61.25	2.42815	18.5455	12.186	8.4625	2.728	53.3333	63.6	24.8778	87.8333	66.2222
I19_9	Helidur/T.dicoccoides_Mt.Gerizim#36/Helidur	IFA	1	NA	Experimental line	-2.815	-1.90244	-6.22473	-1.04031	-1.17653	-8.71535	58.5	6.07219	22.4545	14.6084	14.35	1.20653	53.8333	39	37.6722	86.3333	60.2222
Karur	NA	IFA	5	NA	Cultivar	1.83035	2.82899	7.94382	0.378477	0.106282	-7.10546	65.75	14.6697	30	29.6229	19.325	14.8579	55.8333	58.4	40.6667	90	62
Kofa	(S)Male_Sterile_Facilitated_Recurrent_Selection_Population-DICOCCUM-ALPHA-POP-85-S-1	CDC	4	NA	Cultivar	5.63374	3.13365	27.4066	-0.922079	-0.243575	-11.7339	60.25	19.7143	38.1818	31.6707	23.275	24.2133	54	90.3333	45.7833	89	56.8889
Kronos	(S)Male_Sterile_Facilitated_Recurrent_Selection_Population-APB-MSFRS-Pop	CDC	1	NA	Cultivar	9.86857	-0.826837	29.0949	-2.57733	-0.710051	-13.9475	60	17.4271	45.6364	24.9296	38.4	4.26133	51.6667	88.2	54.6611	87.6667	54.4444
Kyle	Wakooma/DT322//Wakooma/DT320	CDC	4	NA	Cultivar	-4.3091	-1.84617	21.9031	0.0237798	-1.17653	12.4144	61.5	4.50356	20.1818	11.1449	8.425	6.36933	55.3333	82	25.8944	86.3333	83.5556
Langdon	UMA,TR.DR/STEWART,TR.DR//CARLETON	CDC	1	NA	Cultivar	5.8105	-0.325504	22.5335	-1.27678	-1.17653	15.6341	59.75	8.80368	37.7273	21.9547	23.15	10.4853	53.5	80.8	38.1056	86.3333	87.1111
Levante	G80/Piceno//Ionio	IFA	1	NA	Cultivar	2.71984	1.493	7.67045	-1.98617	-0.243575	-11.5326	62.25	17.4709	33.6364	25.7638	20.775	11.9267	52.5	57.6	48.1111	89	57.1111
P17_10	DBC-480-1/Karur	IFA	5	not Fhb1	bi-parental	-0.409371	-1.16413	-19.1484	-0.344881	-0.943289	10.471	60.75	5.3454	27	13.608	15.24	3.1196	52.4286	20	22.3167	87	82.7143
P17_15	DBC-480-1/Karur	IFA	5	Fhb1	bi-parental	1.79829	-0.847471	-22.6844	-0.424014	0.222901	-6.47253	61.5	11.7227	31.4444	15.6093	14.06	4.27013	52.1429	15	20.1667	90.3333	64.5714
P17_20	DBC-480-1/Karur	IFA	5	Fhb1	bi-parental	-3.91198	-1.56868	-24.0988	-0.800744	-0.593432	9.26438	60.25	6.47955	20.2222	10.6687	8.96	1.65769	51.5714	13	20.3167	88	81.8571
P17_22	DBC-480-1/Karur	IFA	5	Fhb1	bi-parental	-1.63187	-2.31635	-9.87123	-2.1044	-1.35146	8.18842	59.75	6.42609	25.9091	11.4767	12.275	0.330173	52.3333	34.6	29	85.8333	78.8889
P17_29	DBC-480-1/Karur	IFA	5	Fhb1	bi-parental	4.06464	-0.612714	-0.188456	-1.27678	-0.76836	-6.60238	59.75	12.3533	34	21.3371	25.925	4.7044	53.5	47.6	43.1056	87.5	62.5556
P17_32	DBC-480-1/Karur	IFA	5	not Fhb1	bi-parental	3.18884	3.19492	-17.734	0.98872	0.747687	1.38292	64	7.09393	34.75	44.5	14.9	22.8206	54.2857	22	28.3	91.8333	73.5714
P17_36	DBC-480-1/Karur	IFA	5	not Fhb1	bi-parental	-2.104	-1.15832	-9.24759	1.66305	1.15585	-4.51517	65.75	5.43607	21.5556	10.12	5.34	2.97945	55.1429	34	11.5	93	67
P17_38	DBC-480-1/Karur	IFA	5	Fhb1	bi-parental	-9.93007	-1.74297	-10.1842	4.2219	0.42295	-1.44568	68	1.5	8.44444	9.3	2.29286	0.8424	61.5	33	16.0056	91	70
P17_43	DBC-480-1/Karur	IFA	5	Fhb1	bi-parental	-3.26251	-1.37672	-21.27	-1.16242	-0.535122	10.9315	56.5	10.6964	23.4444	13.0463	12.64	2.33916	50.8571	17	31.825	88.1667	83.2857
P17_44	DBC-480-1/Karur	IFA	5	not Fhb1	bi-parental	8.079	2.11774	-16.3196	-1.09834	0.281211	-11.9976	60.25	16.8229	41.5556	29.6187	39.98	14.8639	51.2857	24	39.4833	90.5	58.1429
P17_47	DBC-480-1/Karur	IFA	5	Fhb1	bi-parental	-3.94677	-1.45369	-24.0988	-0.815793	0.0479728	-8.83367	59.25	10.8657	19.3333	10.703	11.27	2.14013	51.7143	13	26.9917	89.8333	61.4286
P17_48	DBC-480-1/Karur	IFA	5	Fhb1	bi-parental	2.25279	0.0934746	-20.5628	-0.800744	-0.0686462	-5.553	58.75	18.8147	31.1111	19.7613	24.88	7.58293	51.5714	18	29.4833	89.5	65.2857
P17_51	DBC-480-1/Karur	IFA	5	Fhb1	bi-parental	2.24295	1.22584	NA	-0.439064	0.0479728	-11.4803	58.75	13.6488	31.2222	22.2097	21.12	11.6241	52.2857	NA	25.675	89.8333	58.5714
P17_52	DBC-480-1/Karur	IFA	5	not Fhb1	bi-parental	3.56444	-1.4341	-17.0268	-0.909975	0.222901	-4.22812	57.5	15.0379	34	15.9011	21.84	2.05192	51.5714	23	25.1667	90.3333	67.1429
P17_54	DBC-480-1/Karur	IFA	5	Fhb1,	bi-parental	1.17889	-1.43203	-2.91778	-0.44915	-0.126956	-8.01102	61.75	17.9952	29	16.7606	18.7625	1.51853	54.6667	45.2	36.4444	89.3333	61
P17_56	DBC-480-1/Karur	IFA	5	Fhb1	bi-parental	-1.12611	-0.373602	21.411	0.733174	-0.301884	-6.70299	64	12.8412	25.1818	18.044	14.7	5.65333	56.3333	77.8	35.0056	88.8333	62.4444
P17_58	DBC-480-1/Karur	IFA	5	Fhb1	bi-parental	4.18207	2.69172	-24.806	-0.533246	-0.185265	-4.63189	57	10.8948	35.5556	28.21	23.22	16.7484	52.1429	12	26	89.1667	66.4286
P17_63	DBC-480-1/Karur	IFA	5	not Fhb1	bi-parental	2.99734	7.31427	-17.0268	0.235262	1.27247	-7.39364	59.5	18.684	31.4444	41.0733	22.76	33.128	53.1429	23	29	93.3333	63.4286
P17_66	DBC-480-1/Karur	IFA	5	Fhb1	bi-parental	-0.24451	-0.675425	21.3133	-0.685615	-0.126956	-6.40114	60.75	12.5861	26.5455	17.6956	15.3313	5.36293	54.3333	77.4	33.5611	89.3333	62.7778
P17_7	DBC-480-1/Karur	IFA	5	Fhb1	bi-parental	3.09141	-0.783024	-23.3916	-0.612379	-0.0686462	-2.01447	61.5	12.4547	34.2222	18.9093	22.26	4.356	51.8571	14	34.6667	89.5	69.1429
P17_8	DBC-480-1/Karur	IFA	5	not Fhb1	bi-parental	7.58699	0.874797	-19.8556	0.156129	0.222901	-8.94722	57.5	20.7495	41.8889	25.6097	29.22	10.2387	52.8571	19	34.4917	90.3333	61.7143
P17_9	DBC-480-1/Karur	IFA	5	not Fhb1	bi-parental	4.92938	0.115584	-20.5628	-0.706561	0.281211	-10.7035	57.75	22.4312	36.4444	20.0703	22.64	7.54867	51.7143	18	27.1583	90.5	59.4286
P18_10	DBC-480-1/Karur	IFA	5	Fhb1	bi-parental	-8.024	-1.4553	-21.9772	2.60487	1.97219	-7.47643	60	6.53189	10.8889	5.94073	3.44	1.99255	56.5714	16	9.15833	95.3333	64.2857
P18_12	DBC-480-1/Karur	IFA	5	Fhb1	bi-parental	-5.3538	-1.42906	-22.6844	-0.314783	0.164592	-7.01904	59	11.1693	16.7778	9.8058	7.38	2.15192	52.1429	15	19.6583	90.1667	64
P18_13	DBC-480-1/Karur	IFA	5	not Fhb1	bi-parental	-4.93679	-1.4377	-17.734	1.56886	-0.476813	15.7673	65.75	1.96788	17.6667	10.121	7.88	2.13055	55	22	17.325	88.3333	89.2857
P18_15	DBC-480-1/Karur	IFA	5	Fhb1	bi-parental	-2.28261	1.59392	-21.9772	1.19213	1.38909	-5.95203	68	7.50373	22.6667	19.6003	8.24	12.8828	54.4286	16	19.8417	93.6667	65.8571
P18_23	DBC-480-1/Karur	IFA	5	not Fhb1	bi-parental	3.98671	-0.78525	-22.6844	-0.23565	-0.185265	-4.57353	60.25	16.684	34.6667	17.7667	16.1	6	52.4286	15	28.3333	89.1667	66.7143
P18_26	DBC-480-1/Karur	IFA	5	Fhb1	bi-parental	0.384636	-1.27335	-22.6844	-0.627428	0.222901	-9.92511	56	18.534	29.3333	14.619	16.89	2.72907	52	15	30.6583	90.3333	60.7143
P18_33	DBC-480-1/Karur	IFA	5	not Fhb1	bi-parental	0.304709	0.259749	-23.3916	1.3805	2.73021	-9.14515	60.5	6.98373	25.2222	16.605	10.1	7.81307	54.7143	14	19.8417	97.5	62.4286
P18_38	DBC-480-1/Karur	IFA	5	not Fhb1	bi-parental	5.97266	1.626	-24.0988	0.0468971	0.164592	-2.21398	58.25	19.1395	36.4444	24.851	20.43	12.4764	52.8571	13	25.675	90.1667	69.4286
P18_4	DBC-480-1/Karur	IFA	5	Fhb1	bi-parental	-1.56477	-1.71525	-23.3916	0.0619463	-0.301884	11.0206	57.75	4.45409	25.3333	12.3574	18.04	1.15925	52.7143	14	26.6583	88.8333	84.1429
P18_40	DBC-480-1/Karur	IFA	5	Fhb1	bi-parental	-0.387659	0.291562	-21.27	0.721222	1.4474	-8.08289	61.5	4.86541	26.2222	17.618	11.94	8.23947	53.7143	17	18	93.8333	63
P18_55	DBC-480-1/Karur	IFA	5	Fhb1	bi-parental	5.24047	2.99986	-19.8556	0.532858	0.456139	-2.96	59.75	16.3127	36.6667	30.285	28.38	17.9496	53.4286	19	29.825	91	69.1429
P18_62	DBC-480-1/Karur	IFA	5	Fhb1	bi-parental	-1.58541	-0.378535	-19.8556	0.235262	0.747687	-11.1625	58	16.9015	23.1111	14.6547	11.86	5.89547	53.1429	19	21	91.8333	59.2857
P18_7	DBC-480-1/Karur	IFA	5	not Fhb1	bi-parental	6.1502	1.12033	-22.6844	-0.250699	0.922615	-12.9187	58.75	21.532	38.3333	22.73	19.34	11.0548	52.5714	15	21.5	92.3333	57
P18_71	DBC-480-1/Karur	IFA	5	Fhb1	bi-parental	-1.55724	1.57581	-22.6844	-0.424014	0.164592	-9.81155	58.75	18.2307	24.4444	35.2	13.42	16.7696	52.1429	15	34.4917	90.1667	60.4286
P18_73	DBC-480-1/Karur	IFA	5	Fhb1	bi-parental	-4.39328	-1.34425	-24.0988	0.62704	0.689377	-1.55233	60.25	11.0297	18.7778	10.7621	6.87	2.36208	53.5714	13	22.2583	91.6667	70.1429
P18_76	DBC-480-1/Karur	IFA	5	Fhb1	bi-parental	4.60752	5.12415	-19.8556	0.235262	0.689377	-7.88179	59.75	15.8804	35.3333	32.8733	14.68	25.548	53.1429	19	18.35	91.6667	63.1429
P18_80	DBC-480-1/Karur	IFA	5	Fhb1	bi-parental	-2.94071	-1.55134	-22.6844	-0.533246	0.0479728	-6.04274	59	18.8097	21.8889	11.7233	10.68	1.6	52.1429	15	25.9167	89.8333	64.5714
P18_84	DBC-480-1/Karur	IFA	5	x	bi-parental	0.807334	-2.09666	-10.7495	-2.22264	-1.17653	7.08162	58.5	9.35885	29	15.6711	20.4	1.15733	52.1667	32.6	42.8889	86.3333	77.6667
P32_14	DBC-480-1/Durobonus	IFA	3	not Fhb1	bi-parental	-1.0245	-1.06861	NA	0.517809	0.805996	-4.4844	67.25	7.02579	24.6667	11.9886	8.7	3.1592	53.5714	NA	15.825	92	67.5714
P32_3	DBC-480-1/Durobonus	IFA	3	not Fhb1	bi-parental	-0.241982	0.0832235	NA	1.27127	1.4474	-2.23999	61.5	6.10256	25	14.9027	6.46	7.01587	54.7143	NA	12.4833	93.8333	70.1429
P32_30	DBC-480-1/Durobonus	IFA	3	Fhb1	bi-parental	-3.42337	-1.17065	NA	0.800355	-0.0686462	6.44585	67.5	7.83255	20.8889	11.6883	7.82	2.8	54	NA	15.8417	89.5	79
P32_32	DBC-480-1/Durobonus	IFA	3	Fhb1	bi-parental	-3.11585	2.03734	2.23966	-0.330917	-1.35146	7.4841	61.75	3.86541	22.2727	22.644	11.1562	19.0535	54.8333	51	28.4444	85.8333	78.1111
P32_37	DBC-480-1/Durobonus	IFA	3	not Fhb1	bi-parental	0.661359	4.80424	NA	1.36545	1.73895	-4.2297	66.75	10.5778	27.2222	30.0917	7.36	23.8947	54.8571	NA	15.075	94.6667	66.7143
P32_38	DBC-480-1/Durobonus	IFA	3	Fhb1	bi-parental	1.80692	-0.148433	NA	0.973671	0.572758	-6.67204	64.75	8.40891	29	16.1803	10.47	6.412	54.4286	NA	16.9917	91.3333	64.8571
P32_4	DBC-480-1/Durobonus	IFA	3	not Fhb1	bi-parental	-0.64478	1.0505	NA	1.44458	1.68064	-2.75891	67	8.55413	25.4444	18.9233	7.54	10.2159	55.1429	NA	16.1667	94.5	69.2857
P32_41	DBC-480-1/Durobonus	IFA	3	not Fhb1	bi-parental	-0.964759	6.9542	NA	-1.11339	-1.17653	8.60272	63.75	4.28606	26.5556	39.12	17.12	32.0333	51.4286	67.3143	26.3333	86.3333	81.1429
P32_45	DBC-480-1/Durobonus	IFA	3	Fhb1	bi-parental	3.21032	1.22946	NA	0.438675	1.4474	-1.9837	64	9.56897	32.6667	21.4167	14	11.2844	53.2857	37.4429	17.3333	93.8333	69.7143
P32_51	DBC-480-1/Durobonus	IFA	3	not Fhb1	bi-parental	-8.89755	-1.47231	NA	1.44458	0.222901	19.6269	67	2.71987	10.8889	5.53527	0.66	1.85237	55.1429	28.0274	5.65833	90.3333	94.7143
P32_53	DBC-480-1/Durobonus	IFA	3	not Fhb1	bi-parental	3.10459	3.90232	NA	1.27127	1.68064	-7.85261	62	12.0016	30.4444	28.1517	10.69	20.8813	54.7143	51.3571	15.8417	94.5	63.2857
P32_54	DBC-480-1/Durobonus	IFA	3	Fhb1	bi-parental	-1.04326	-0.280806	NA	0.314395	0.922615	-5.80771	63.25	7.67939	24.6667	14.7533	9.42	6.17467	53.4286	33.3143	15.1667	92.3333	66.1429
P32_55	DBC-480-1/Durobonus	IFA	3	Fhb1	bi-parental	-0.597626	1.0167	NA	0.706173	-0.535122	7.1351	65	5.66738	26.8889	20.461	11.74	10.5373	53.8571	36.7886	17.0083	88.1667	79.4286
P32_62	DBC-480-1/Durobonus	IFA	3	Fhb1	bi-parental	-0.868247	-0.657745	NA	0.408577	-0.0103367	-5.86765	64.5	8.27672	25.8889	13.518	7.84	4.74893	53.5714	30.8657	14.3333	89.6667	65.4286
P32_66	DBC-480-1/Durobonus	IFA	3	Fhb1	bi-parental	0.179636	0.681116	NA	0.706173	0.864306	-3.39296	63	5.83381	27.2222	17.3547	8.07	9.5756	53.8571	37.8086	13.15	92.1667	68.2857
P32_69	DBC-480-1/Durobonus	IFA	3	Fhb1	bi-parental	-2.44779	-1.4423	NA	1.36545	1.79726	-3.59248	63.5	7.36227	21.3333	9.53607	5.35	1.9607	54.8571	27.7526	11.825	94.8333	68.5714
P32_7	DBC-480-1/Durobonus	IFA	3	not Fhb1	bi-parental	-1.06799	-0.0432769	NA	1.74218	1.09754	-6.15471	64	12.4203	23.5556	13.5823	4.16	6.35669	55.4286	28.0903	11	92.8333	65.2857
P33_10	DBC-480-1/Durobonus	IFA	3	Fhb1	bi-parental	-2.71725	-0.877958	NA	0.596942	0.572758	-5.00174	64.5	8.34097	21.4444	12.161	8.29	3.9136	53.8571	29.4886	17.4917	91.3333	67.1429
P33_12	DBC-480-1/Durobonus	IFA	3	Fhb1	bi-parental	1.72047	1.10464	NA	0.517809	0.514449	-4.83141	62.25	6.78023	29.4444	20.14	12.94	10.9588	53.5714	38.2857	17.1833	91.1667	66.7143
P33_19	DBC-480-1/Durobonus	IFA	3	not Fhb1	bi-parental	0.368314	4.79587	NA	0.973671	1.4474	-2.67295	66	13.3118	25.8889	29.4933	7.92	23.9267	54.4286	53.6143	18.3333	93.8333	69.2857
P33_2	DBC-480-1/Durobonus	IFA	3	not Fhb1	bi-parental	3.24394	7.76703	NA	0.894538	1.4474	-4.71627	66	8.72977	32.4444	40.27	9.07	34.3813	54.1429	66.0714	14.6667	93.8333	66.8571
P33_21	DBC-480-1/Durobonus	IFA	3	Fhb1	bi-parental	1.8939	0.491732	NA	0.706173	0.0479728	10.2178	59.75	4.64176	31.2222	19.2727	11.58	8.96147	53.8571	37.7886	13	89.8333	84
P33_23	DBC-480-1/Durobonus	IFA	3	Fhb1	bi-parental	4.25869	8.88829	NA	-0.0623344	0.747687	-6.15629	59.25	16.7694	35.2222	44.6867	13.11	38.78	52.8571	75.2286	17	91.8333	64.8571
P33_25	DBC-480-1/Durobonus	IFA	3	not Fhb1	bi-parental	4.23211	-0.43935	NA	1.36545	0.689377	-7.36287	62.25	16.4571	33.3333	14.7004	10.7	5.10995	54.8571	27.9126	14.6833	91.6667	64
P33_27	DBC-480-1/Durobonus	IFA	3	not Fhb1	bi-parental	-0.73928	4.61824	NA	0.596942	1.03923	-8.19644	64.5	10.6171	24.1111	29.0633	10.66	23.488	53.8571	55.1286	19.3333	92.6667	63.2857
P33_30	DBC-480-1/Durobonus	IFA	3	Fhb1	bi-parental	-3.2613	0.220173	-3.50469	3.94119	1.46171	2.68872	64	5.16084	19	17.4089	9.12857	17.1107	61.2	42	25.5444	94.4	71.875
P33_31	DBC-480-1/Durobonus	IFA	3	Fhb1	bi-parental	-2.28586	-0.777737	NA	1.83636	1.85557	-10.2106	60	9.38588	20.8889	11.3467	5.26	6.05	55.5714	NA	14	95	61
P33_33	DBC-480-1/Durobonus	IFA	3	Fhb1	bi-parental	-4.94133	-1.30291	NA	0.314395	-0.710051	9.84324	62.75	4.64875	19	10.6059	7.01	2.43891	53.4286	NA	12.6583	87.6667	83.4286
P33_34	DBC-480-1/Durobonus	IFA	3	Fhb1	bi-parental	-0.647812	-1.5394	11.367	0.851407	-1.0016	3.96248	62.75	4.73943	26.8182	14.2007	10.2625	5.842	56.5	63.8	27.1056	86.8333	74.2222
P33_36	DBC-480-1/Durobonus	IFA	3	Fhb1	bi-parental	3.31417	6.54157	NA	0.220212	0.572758	-8.57262	61	9.14653	32.6667	37.4533	14.28	30.6307	53.2857	67.0429	18.6667	91.3333	62.2857
P33_39	DBC-480-1/Durobonus	IFA	3	Fhb1	bi-parental	6.76345	6.9317	NA	0.706173	1.33078	-7.73747	59.25	18.0094	38.4444	39.5767	17.82	31.82	53.8571	66.5286	19.4833	93.5	63.4286
P33_41	DBC-480-1/Durobonus	IFA	3	Fhb1	bi-parental	0.0643675	2.81886	NA	0.691124	0.0479728	13.6704	60	2.2	27.8889	24.7183	7.77	17.2068	54	48	11.5083	89.8333	87.8571
P33_42	DBC-480-1/Durobonus	IFA	3	not Fhb1	bi-parental	0.535574	-0.013829	NA	0.502759	-0.360194	12.0001	62.75	4.20869	28.1111	17.379	11.2	6.98053	53.7143	33.0971	18.325	88.6667	85.5714
P33_44	DBC-480-1/Durobonus	IFA	3	not Fhb1	bi-parental	-2.55229	0.354486	NA	0.706173	-0.185265	12.6633	63.75	9.10177	22.8889	15.765	8.31	8.28947	53.8571	34.9286	13.4917	89.1667	86.7143
P33_48	DBC-480-1/Durobonus	IFA	3	not Fhb1	bi-parental	0.381849	-0.654159	NA	2.22814	0.39783	16.4889	57.75	14.1995	27.5556	14.6202	10.08	4.428	56	28.292	16.0083	90.8333	90.7143
P33_50	DBC-480-1/Durobonus	IFA	3	not Fhb1	bi-parental	0.259211	3.58174	NA	1.36545	1.38909	-2.95842	61.75	10.1788	26.1111	25.695	7.59	19.996	54.8571	52.8286	12.9917	93.6667	69.5714
P33_51	DBC-480-1/Durobonus	IFA	2	Fhb1	bi-parental	-4.56043	-1.81899	11.0652	1.60912	-0.141331	-3.74541	63.75	4.94083	17.5	11.6164	10	2.01773	57.6	64	26.9944	89.2	63.875
P33_53	DBC-480-1/Durobonus	IFA	3	not Fhb1	bi-parental	6.79204	2.75347	NA	0.502759	0.980925	-4.80064	60	13.6	38.3333	27.0097	15.47	16.3836	53.7143	40.7371	21.1583	92.5	67.2857
P33_6	DBC-480-1/Durobonus	IFA	3	Fhb1	bi-parental	0.171882	-0.0992615	NA	0.800355	-0.651741	16.1451	66	3.05693	28.2222	17.257	13.32	6.85253	54	34.72	17.8417	87.8333	90.7143
P33_63	DBC-480-1/Durobonus	IFA	3	not Fhb1	bi-parental	-2.92906	-1.38329	NA	0.691124	0.222901	12.3455	60	2.78458	21.3333	10.3033	7.38	2.13333	54	27	12.6667	90.3333	86
P33_64	DBC-480-1/Durobonus	IFA	3	Fhb1	bi-parental	3.81672	0.902978	NA	1.0829	0.281211	-12.9171	62.25	22.2368	33.3333	20.8903	16.36	10.0948	54.4286	36.2343	22.175	90.5	57.4286
P33_8	DBC-480-1/Durobonus	IFA	3	Fhb1	bi-parental	-8.09397	0.0482392	NA	0.596942	-0.243575	14.418	62.75	3.95343	12	10.5917	2.88	7.43667	53.8571	36.3286	7.74167	89	88.5714
P48_10	DBC-480-1/SZD1029K	IFA	2	Fhb1	bi-parental	3.4393	-0.663856	NA	-0.111369	0.0479728	-5.46388	57.5	11.7577	33.3333	16.6243	18.4	4.7572	52.2857	30.6029	22.0083	89.8333	66.1429
P48_13	DBC-480-1/SZD1029K	IFA	2	Fhb1	bi-parental	0.60804	-0.538975	NA	0.721222	0.747687	-14.0961	60.25	20.0291	26.2222	14.3197	13.36	5.0068	53.7143	NA	21.3417	91.8333	56.2857
P48_19	DBC-480-1/SZD1029K	IFA	2	not Fhb1	bi-parental	0.98799	-0.256184	NA	0.909587	0.456139	-10.2398	61	2.9	26.8889	15.407	14.06	6.2564	54	33.62	22.4917	91	60.8571
P48_23	DBC-480-1/SZD1029K	IFA	2	not Fhb1	bi-parental	7.93728	-1.19754	NA	-0.0845685	0.490958	-7.16781	57.75	18.6971	45.75	19.9067	36.06	2.88679	52.1667	28.2833	33.6667	91.4	65.8333
P48_32	DBC-480-1/SZD1029K	IFA	2	not Fhb1	bi-parental	-0.982674	-0.533065	NA	1.47468	1.33078	-1.40642	68.5	7.56108	23.4444	11.834	4.66	5.17093	54.8571	31.7686	14.5	93.5	70.8571
P48_35	DBC-480-1/SZD1029K	IFA	2	not Fhb1	bi-parental	3.2627	1.59357	NA	0.532858	0.456139	-9.86674	62.5	20.6831	32.4444	24.6183	19.8	12.8511	53.4286	42.1143	32.1583	91	61
P48_4	DBC-480-1/SZD1029K	IFA	3	not Fhb1	bi-parental	-1.94638	-0.83107	NA	-0.220601	0.39783	-9.06236	60	17.3595	22.3333	13.065	11.14	4.294	52.2857	31.3429	23.4917	90.8333	61.5714
P48_41	DBC-480-1/SZD1029K	IFA	2	Fhb1	bi-parental	-3.42568	-1.03335	NA	1.3805	-0.0103367	4.89386	67.5	6.15959	20.1111	10.1637	3.96	3.45773	54.7143	29.9771	13.825	89.6667	77.7143
P48_5	DBC-480-1/SZD1029K	IFA	2	not Fhb1	bi-parental	-6.55745	-0.219806	NA	0.12603	-0.418503	18.1253	61.5	3.69475	15.4444	13.862	8.72	6.45933	53.1429	34.3914	20.5	88.5	91.5714
P48_9	DBC-480-1/SZD1029K	IFA	2	not Fhb1	bi-parental	-2.9412	-0.459345	NA	0.438675	0.631068	-7.96933	61	17.4773	20.6667	15.1817	13.24	5.4484	53.2857	31.6429	30.825	91.5	62.7143
P49_1	DBC-480-1/SZD1029K	IFA	2	Fhb1	bi-parental	2.84799	-0.956153	NA	0.359542	-0.418503	0.429457	59.5	11.2548	32.3333	14.9617	13.78	3.62507	53	28.6	17.9917	88.5	71.4286
P49_12	DBC-480-1/SZD1029K	IFA	2	not Fhb1	bi-parental	-7.2197	-1.59467	NA	1.94559	-0.360194	21.7806	65.5	3.57173	13.1111	7.2754	3.86	1.53888	55.5714	28.7697	12.8417	88.6667	96
P49_15	DBC-480-1/SZD1029K	IFA	2	not Fhb1	bi-parental	5.34639	2.95342	NA	0.0468971	0.281211	0.575361	59	14.679	37.3333	28.3067	17.16	17.6987	52.8571	48.4286	22.1667	90.5	72.1429
P49_30	DBC-480-1/SZD1029K	IFA	2	Fhb1	bi-parental	7.05971	1.30549	NA	-0.408965	0.106282	-6.75958	59.25	13.2166	40.1111	26.2413	30.94	11.6451	52	38.08	33.5833	90	64.4286
P49_37	DBC-480-1/SZD1029K	IFA	2	Fhb1	bi-parental	6.0507	1.11636	NA	0.62704	0.747687	-9.60729	58.75	16.7568	38.3333	22.683	18.24	11.0344	53.5714	38.6657	21.825	91.8333	61.4286
P49_39	DBC-480-1/SZD1029K	IFA	2	Fhb1	bi-parental	3.73027	-0.968139	NA	0.815405	0.864306	-19.2174	59.5	21.1035	33.7778	15.9675	16	3.48524	53.8571	27.7466	25.5	92.1667	50.5714
P49_4	DBC-480-1/SZD1029K	IFA	2	not Fhb1	bi-parental	0.899978	-0.74183	NA	1.00377	-0.0686462	-0.172248	62.25	12.8863	29.1111	13.6347	8.89	4.20555	54.1429	28.1014	14.4833	89.5	71.4286
P49_43	DBC-480-1/SZD1029K	IFA	2	not Fhb1	bi-parental	1.07931	-1.33026	NA	-0.72161	0.281211	-13.3485	61.25	14.4901	29.1111	13.2043	15.6	2.46959	51.8571	28.2886	26.325	90.5	57
P49_45	DBC-480-1/SZD1029K	IFA	2	not Fhb1	bi-parental	-1.17616	-0.771776	NA	-0.0472852	-0.0686462	-7.45042	62.25	13.0225	24.7778	12.862	7.77	4.428	52.7143	30.7771	19.1667	89.5	63.5714
P49_48	DBC-480-1/SZD1029K	IFA	2	x	bi-parental	-3.87518	0.224447	NA	1.58391	1.56402	0.953128	66	6.65096	19.1111	13.4303	4.65	8.05867	54.8571	37.5486	12.1583	94.1667	73.5714
P49_51	DBC-480-1/SZD1029K	IFA	2	not Fhb1	bi-parental	3.9538	-1.42423	NA	0.0619463	-0.943289	8.65792	59	9.62635	36	16.9476	20.93	2.00833	52.7143	26.8531	31.5	87	80.5714
P49_57	DBC-480-1/SZD1029K	IFA	3	Fhb1	bi-parental	-7.69049	-2.08256	-6.76094	1.44257	-0.418503	11.71	63.75	6.6906	14.5455	7.72311	3.4875	1.1996	57.3333	38.4	18.3278	88.5	82.7778
P49_60	DBC-480-1/SZD1029K	IFA	2	not Fhb1	bi-parental	6.3936	6.08158	NA	-0.879877	-1.05991	12.8857	61	7.93447	39	39.1267	27.69	28.9347	51.2857	NA	50	86.6667	84.8571
P49_64	DBC-480-1/SZD1029K	IFA	2	not Fhb1	bi-parental	-0.134664	-0.487952	NA	0.329444	0.164592	-15.9951	63.5	17.7969	26.6667	14.6633	12.8	5.2288	53.2857	NA	41.6667	90.1667	54.1429
P49_68	DBC-480-1/SZD1029K	IFA	2	Fhb1	bi-parental	0.840041	-1.47002	NA	0.235262	-0.418503	13.4614	65.75	3.86992	28.7778	13.4303	13.7	1.99831	53.1429	NA	36.6667	88.5	85.5714
P49_7	DBC-480-1/SZD1029K	IFA	2	Fhb1	bi-parental	1.71161	-0.553935	NA	-0.894926	-0.535122	12.8857	57.25	7.98646	32	18.7977	22.72	5.34187	51.4286	NA	56.6667	88.1667	84.8571
Pescadou	NA	IFA	1	NA	Cultivar	-0.201949	-0.246994	1.00087	0.969639	0.514449	-5.19373	65	9.61592	26.8182	17.4077	12.35	5.56267	56.6667	48.8	27.5667	91.1667	64.1111
Pithless_1	Hollow-stemmed mutant of CDC Fortitude	IFA	4	NA	Experimental line	-0.919661	0.777843	8.78604	-0.0892167	-0.69397	-0.554668	61.25	9.24077	39.1667	22.7102	23.1667	0.9674	55.3333	59.5	40.2167	87.3333	75.8333
R11_11_1	Heli94/Karur//SZD1029K/DBC-480-1	IFA	1	Fhb1?	four-parental	-0.24451	0.818927	-7.21923	0.0237798	-0.126956	-2.37643	60.5	9.09465	26.5455	22.0869	16.3	10.2733	55.3333	37.8	35.2278	89.3333	67.2222
R11_17_1	SZD1029K/DBC-480-1//Heli94/Karur	IFA	5	?	four-parental	0.769813	-0.644099	NA	-1.01921	0.456139	-21.5494	59.75	17.9532	28.5556	18.2928	21.3	4.55343	51.5714	NA	41.6667	91	47.5714
R11_26_1	SZD1029K/DBC-480-1//Heli94/Karur	IFA	3	?	four-parental	-6.75784	-1.19089	NA	0.958622	-0.0686462	17.4992	65	3.78384	14.6667	8.99013	4.69	2.79539	54.5714	NA	11.65	89.5	92.7143
R11_27_1	SZD1029K/DBC-480-1//Heli94/Karur	IFA	2	?	four-parental	-2.58455	-1.73047	NA	0.235262	-0.476813	7.85511	60.25	8.64585	22.6667	12.0549	16.9	1.1128	53.1429	NA	28.6833	88.3333	80.4286
R11_29_1	SZD1029K/DBC-480-1//Heli94/Karur	IFA	2	?	four-parental	-4.53143	-1.38402	NA	-0.250699	0.164592	-7.10658	62.75	12.8579	19.1111	10.6647	7.26	2.27072	52.5714	NA	24.0083	90.1667	63.5714
R11_34_1	SZD1029K/DBC-480-1//Heli94/Karur	IFA	2	?	four-parental	3.76756	0.677271	NA	0.0318479	1.38909	-13.1182	64.25	14.4111	33.8889	23.034	24.85	9.5068	53	NA	35.8333	93.6667	57.2857
R11_48_2	SZD1029K/DBC-480-1//Heli94/Karur	IFA	2	?	four-parental	3.73897	0.334439	NA	-0.533246	0.106282	-6.32821	58.75	12.2852	34	21.721	22.4	8.39773	52.1429	NA	31.1583	90	64.8571
R12_11_1	SZD1029K/119-94-1//Karur/DBC-480-1	IFA	2	?	four-parental	1.69509	-0.57867	NA	-1.00416	0.222901	-3.93948	60.5	15.002	29.8889	15.9363	17.18	5.15893	51.4286	NA	24.9917	90.3333	67.7143
R13_18_1	SZD1029K/119-94-1//Karur/DBC-480-1	IFA	4	Fhb1?	four-parental	0.506488	-1.11663	19.9687	-0.685615	-0.360194	2.05074	57.5	7.68007	28.8182	13.1907	13.4437	15.5413	54.3333	77	31.2222	88.6667	72.1111
R13_4_2	SZD1029K/119-94-1//Karur/DBC-480-1	IFA	2	?	four-parental	0.731813	2.2185	NA	1.82131	1.73895	-1.77944	61	7.71679	27.3333	22.8063	8.77	14.8483	55.7143	NA	15.325	94.6667	70.7143
R14_18_1	SZD1029K/I19-94-1//DBC-480-1/Karur	IFA	1	?	four-parental	-2.12019	-1.31121	NA	-0.454113	-0.593432	-7.22172	58.25	10.4603	23.4444	13.4103	16.28	2.45196	52.4286	NA	32.175	88	63.4286
R14_21_1	SZD1029K/I19-94-1//DBC-480-1/Karur	IFA	2	?	four-parental	-5.32521	-1.42519	NA	0.408577	1.62233	-4.14374	60.25	5.7128	16.6667	10.0559	7.01	2.07371	53.5714	NA	21.5167	94.3333	66.7143
R2_1_1	Heli94/Karur//SZD1029K/DBC-480-1	IFA	1	?	four-parental	-1.48816	-1.13854	-5.06386	-1.16122	-0.148474	-2.19719	58.5	11.3523	29.3333	17.6387	17.1818	4.28973	52.2	41.2	43.8889	89.5	71.6154
R2_19_3	Heli94/Karur//SZD1029K/DBC-480-1	IFA	2	?	four-parental	4.00362	-0.968531	NA	0.502759	0.106282	-12.2263	60.25	15.9278	33.8889	14.9567	14.42	3.43333	53.7143	NA	21.3333	90	58.2857
R2_32_1	Heli94/Karur//SZD1029K/DBC-480-1	IFA	5	?	four-parental	1.51252	5.0993	NA	1.33535	1.03923	-9.26029	58.25	16.1004	28.1111	32.11	12.28	25.4893	55.1429	NA	20.3333	92.6667	62.2857
R2_41_1	Heli94/Karur//SZD1029K/DBC-480-1	IFA	2	?	four-parental	5.9416	0.000133243	NA	-0.359931	0.631068	-15.4194	55.75	22.1503	38.5556	20.2157	25.81	6.9228	52.5714	NA	27.5083	91.5	54.8571
R2_42_3	Heli94/Karur//SZD1029K/DBC-480-1	IFA	1	?	four-parental	-2.65753	-0.598528	NA	-0.548295	0.456139	-9.23586	57.75	12.4721	21.8889	17.7337	17.3	5.12147	52.2857	NA	40.4917	91	61.1429
R2_44_2	Heli94/Karur//SZD1029K/DBC-480-1	IFA	1	?	four-parental	3.77259	-0.0768058	NA	0.220212	0.33952	-16.7151	61.75	17.5777	33.7778	18.8813	21.8	6.5884	53.2857	NA	28.3167	90.6667	53.1429
R3_11_3	Karur/I19-94-1//DBC-480-1/SZD1029K	IFA	2	?	four-parental	-6.25665	-1.59554	NA	0.314395	-0.360194	6.07284	56.25	2.85037	15.7778	9.5332	7.76	1.56203	53.4286	NA	20.5	88.6667	78.8571
R3_12_1	Karur/I19-94-1//DBC-480-1/SZD1029K	IFA	5	?	four-parental	-0.0625876	-1.20036	NA	-0.0472852	-0.301884	3.30951	56	16.076	27.6667	13.4593	12.22	2.94267	52.7143	NA	19.8167	88.8333	75.4286
R3_22_1	Karur/I19-94-1//DBC-480-1/SZD1029K	IFA	5	?	four-parental	1.05001	-1.85056	NA	-0.612379	-0.301884	-5.14606	59.5	5.82948	28.1111	12.976	18.14	0.674247	51.8571	NA	28.0167	88.8333	66.8571
R3_31_1	Karur/I19-94-1//DBC-480-1/SZD1029K	IFA	5	Fhb1?	four-parental	-9.24517	-1.59986	-8.08694	0.378477	-0.651741	2.65445	60.5	2.25222	11.0909	10.3562	4.80625	2.38267	55.8333	36.8	25.8889	87.8333	72.7778
R3_7_3	Karur/I19-94-1//DBC-480-1/SZD1029K	IFA	1	Fhb1?	four-parental	-2.51415	-1.87825	-11.3345	-0.0944526	-0.0686462	-9.62091	57.5	8.17691	22.6364	15.7838	17.9312	0.7864	55.1667	31.8	44.4389	89.5	59.2222
R7_1_1	I19-94-1/Durobonus//SZD1029K/Heli94	IFA	1	?	four-parental	-2.77647	-1.1412	NA	-2.46204	-0.76836	6.33071	57.25	4.11724	22.2222	15.5743	19.56	3.2116	49.7143	43.2	35.925	87.5	78.8571
R7_11_2	I19-94-1/Durobonus//SZD1029K/Heli94	IFA	1	?	four-parental	-0.489009	-1.00682	NA	-1.80276	0.0479728	-10.2413	58.25	7.23078	25.4444	13.0397	11.28	3.6656	50.7143	NA	19.1583	89.8333	60.4286
R7_14_1	I19-94-1/Durobonus//SZD1029K/Heli94	IFA	1	?	four-parental	-0.881748	-1.36483	NA	-1.01921	0.805996	-1.75342	61	13.2399	25.6667	12.0426	11.56	2.19733	51.5714	NA	23.1583	92	70
R7_19_2	I19-94-1/Durobonus//SZD1029K/Heli94	IFA	1	?	four-parental	2.78257	0.628696	NA	-1.56925	0.33952	-9.52291	56.75	9.6209	32.1111	18.9703	13.84	9.3932	50.5714	NA	16.175	90.6667	61
R7_20_1	I19-94-1/Durobonus//SZD1029K/Heli94	IFA	1	?	four-parental	6.83258	1.91731	NA	-1.3168	-0.0686462	-11.9116	57.75	9.00185	40.2222	28.09	32.8	14.1193	51.2857	NA	36.65	89.5	58.1429
R7_21_3	I19-94-1/Durobonus//SZD1029K/Heli94	IFA	1	?	four-parental	4.87632	0.954055	NA	-1.12844	-0.0686462	-6.9039	55.25	4.46364	36.7778	21.7347	16.92	10.5859	51.5714	NA	20.1667	89.5	64.1429
R7_25_1	I19-94-1/Durobonus//SZD1029K/Heli94	IFA	1	?	four-parental	-1.06475	-1.61396	NA	-0.830842	0.631068	-10.444	59.5	10.1987	25.3333	10.2035	8.38	1.49291	51.8571	NA	20.3417	91.5	59.8571
R7_28_3	I19-94-1/Durobonus//SZD1029K/Heli94	IFA	1	?	four-parental	3.12205	-1.48386	NA	-3.41891	-0.126956	-13.5512	56.75	16.1716	33.5556	16.5817	28.48	1.88352	48.4286	NA	37.4917	89.3333	56.4286
R7_3_1	I19-94-1/Durobonus//SZD1029K/Heli94	IFA	1	Fhb1?	four-parental	4.12522	0.486249	-2.54915	-2.1044	-0.360194	-9.52029	57.25	18.7289	35.1818	22.8842	20.8125	9.82667	52.3333	NA	39.5611	88.6667	59.3333
R7_33_1	I19-94-1/Durobonus//SZD1029K/Heli94	IFA	1	?	four-parental	-2.27576	-1.46822	NA	-1.39594	0.39783	-9.12072	58	8.61076	22.1111	13.73	17.44	1.86667	51	NA	33.4167	90.8333	61.2857
R7_35_2	I19-94-1/Durobonus//SZD1029K/Heli94	IFA	1	?	four-parental	3.99492	-0.991549	NA	-1.67848	-0.301884	-1.382	57.5	5.70256	33.6667	16.138	20.7	3.73333	50.5714	NA	27.8333	88.8333	69.7143
R7_40_1	I19-94-1/Durobonus//SZD1029K/Heli94	IFA	1	?	four-parental	4.76579	-1.07994	NA	-0.454113	0.281211	-20.2537	63.25	12.3053	34.5556	16.8303	21.27	3.26205	52.4286	NA	35.325	90.5	49.2857
R7_41_1	I19-94-1/Durobonus//SZD1029K/Heli94	IFA	1	?	four-parental	8.84669	5.17629	NA	-0.344881	0.631068	-10.4685	58.75	9.3943	43.3333	37.4533	28.01	25.732	52.4286	NA	31	91.5	61
R7_44_2	I19-94-1/Durobonus//SZD1029K/Heli94	IFA	1	Fhb1?	four-parental	-2.40089	1.23849	6.38342	0.969639	-0.126956	-1.37026	60	10.9465	22.7273	22.2947	12.4375	9.07307	56.6667	56	36.4389	89.3333	68.3333
R7_50_1	I19-94-1/Durobonus//SZD1029K/Heli94	IFA	1	?	four-parental	-2.24669	-1.18627	NA	0.864439	1.15585	16.377	66	4.1064	23.2222	13.2073	10.58	2.96013	54.4286	NA	20.8167	93	91.4286
R7_51_1	I19-94-1/Durobonus//SZD1029K/Heli94	IFA	1	?	four-parental	5.69133	3.03214	NA	-2.27367	0.106282	-12.3414	57.5	16.0113	37.2222	32.9683	33.08	17.8743	50	NA	45.2583	90	58.1429
R7_54_2	I19-94-1/Durobonus//SZD1029K/Heli94	IFA	1	?	four-parental	2.12583	-1.16357	NA	-1.59935	-0.0103367	-11.3911	57	18.908	30.8889	15.371	17.43	2.85062	50.8571	NA	26.575	89.6667	59.4286
R7_56_1	I19-94-1/Durobonus//SZD1029K/Heli94	IFA	1	Fhb1?	four-parental	-1.39881	-1.70515	2.46355	-1.15854	-0.651741	1.34642	59.25	5.73827	24.5455	15.8396	14.9625	2.84707	53.6667	50.8	38.2833	87.8333	71.3333
R7_57_1	I19-94-1/Durobonus//SZD1029K/Heli94	IFA	1	Fhb1?	four-parental	-6.38351	0.15664	11.9806	-0.212685	0.514449	13.4205	59.25	4.50224	16	15.13	6.27625	10.0424	55	63.6	18.7778	91.1667	84.6667
R7_6_2	I19-94-1/Durobonus//SZD1029K/Heli94	IFA	1	?	four-parental	5.27912	-0.519918	NA	-0.925024	-0.593432	-7.105	61	4.00437	36.3333	19.282	27.92	5.35987	51.7143	NA	32.1833	88	64
R7_60_1	I19-94-1/Durobonus//SZD1029K/Heli94	IFA	1	Fhb1?	four-parental	-8.36357	0.530018	22.6405	2.74312	-0.943289	9.29521	63.25	7.85929	12.4545	14.8878	5.35625	8.44707	59.1667	80.6	19.6611	87	80.1111
R7_61_1	I19-94-1/Durobonus//SZD1029K/Heli94	IFA	1	?	four-parental	1.07801	-1.54396	NA	-4.45492	-0.710051	7.56806	56.25	10.7144	32.2222	13.962	18.06	1.71865	46.8571	NA	24.4833	87.6667	80.2857
R7_63_2	I19-94-1/Durobonus//SZD1029K/Heli94	IFA	1	?	four-parental	6.85938	-0.929393	NA	-3.12132	-0.710051	-14.4447	56.25	6.72201	42	18.774	27.74	3.9488	48.7143	NA	30.1667	87.6667	55
Stelladur	NA	SZD	1	NA	four-parental	1.92268	-0.258238	8.37303	-0.922079	-0.593432	-9.21843	57.75	15.1555	30.9091	21.0807	19.8813	7.63467	54	59.2	43.3278	88	59.6667
Strongfield	8774-CR3A/8982-TB04	CDC	4	NA		5.28877	-0.333628	13.7655	-0.830408	-0.461425	4.78977	60	11.5871	43.2143	21.7784	31.4182	14.6423	54.3333	66.6	42.8944	88.4444	78.9167
Svevo	CIMMYT's_Selection/Zenit (Zenit = Valriccardo//Vic, where Valriccardo= VZ-156/Cappelli//Cappelli*2/Yuma)	CDC	1	NA		4.03649	0.138403	25.2052	-1.74971	-0.535122	-12.7401	60.75	8.56561	34.4545	24.6696	31	6.51067	52.8333	87	51.3444	88.1667	55.7778
SZD1029K	NA	SZD	2	NA		-0.665832	0.771919	2.33676	2.2702	1.09754	-16.0604	63.75	23.2029	25.9091	22.5956	17.1375	8.12107	58.5	50.6	41.5056	92.8333	52.1111
TG3487	Landrace (BGRC3487; T. dicoccum)	CDC	1	NA		-12.0771	-0.79393	-13.1689	1.08787	-0.243575	28.5394	65.5	0.0886009	6.18182	8.81489	1.85625	7.34307	56.8333	27.8	12.6667	89	107
Transcend	DT707/DT696 [DOUBLE HAPLOID]	CDC	4	NA		0.039002	0.0734005	-9.27688	-0.567382	-0.535122	8.28904	61	4.73814	27.7273	19.3507	13.6875	8.54213	54.5	34.8	32	88.1667	79
W9262_260D3	NA	CDC	4	NA		-2.25643	-1.83857	16.3997	1.11081	-0.616855	13.8574	59.25	6.10785	35.8333	12.1592	12.375	0.6236	57.3333	73.6667	26.5556	87.6667	92.5
